# Supplementary material for: lncRNA requirements for mouse acute myeloid leukemia and normal differentiation
Source: eLife. 2017 Sep 6;6:e25607. doi: 10.7554/eLife.25607 (PMC5619947; doi:10.7554/eLife.25607)
Supplement: Supplementary file 1. [file elife-25607-supp1.gtf]

chr1	Cufflinks	exon	9783778	9783991	.	+	.	gene_id "XLOC_000100"; transcript_id "TCONS_00000162"; exon_number "1"; oId "CUFF.671.6"; tss_id "TSS127";
chr1	Cufflinks	exon	9789656	9789780	.	+	.	gene_id "XLOC_000100"; transcript_id "TCONS_00000162"; exon_number "2"; oId "CUFF.671.6"; tss_id "TSS127";
chr1	Cufflinks	exon	9791125	9791922	.	+	.	gene_id "XLOC_000100"; transcript_id "TCONS_00000162"; exon_number "3"; oId "CUFF.671.6"; tss_id "TSS127";
chr1	Cufflinks	exon	10260338	10260566	.	+	.	gene_id "XLOC_000110"; transcript_id "TCONS_00000203"; exon_number "1"; oId "CUFF.1430.1"; tss_id "TSS155";
chr1	Cufflinks	exon	10315208	10315340	.	+	.	gene_id "XLOC_000110"; transcript_id "TCONS_00000203"; exon_number "2"; oId "CUFF.1430.1"; tss_id "TSS155";
chr1	Cufflinks	exon	10321632	10328939	.	+	.	gene_id "XLOC_000110"; transcript_id "TCONS_00000203"; exon_number "3"; oId "CUFF.1430.1"; tss_id "TSS155";
chr1	Cufflinks	exon	10314866	10315339	.	+	.	gene_id "XLOC_000110"; transcript_id "TCONS_00000205"; exon_number "1"; oId "CUFF.1430.3"; tss_id "TSS157";
chr1	Cufflinks	exon	10315950	10328939	.	+	.	gene_id "XLOC_000110"; transcript_id "TCONS_00000205"; exon_number "2"; oId "CUFF.1430.3"; tss_id "TSS157";
chr1	Cufflinks	exon	10315089	10315339	.	+	.	gene_id "XLOC_000110"; transcript_id "TCONS_00000206"; exon_number "1"; oId "CUFF.1430.4"; tss_id "TSS158";
chr1	Cufflinks	exon	10321406	10328939	.	+	.	gene_id "XLOC_000110"; transcript_id "TCONS_00000206"; exon_number "2"; oId "CUFF.1430.4"; tss_id "TSS158";
chr1	Cufflinks	exon	10315109	10315341	.	+	.	gene_id "XLOC_000110"; transcript_id "TCONS_00000207"; exon_number "1"; oId "CUFF.1430.5"; tss_id "TSS158";
chr1	Cufflinks	exon	10316191	10328939	.	+	.	gene_id "XLOC_000110"; transcript_id "TCONS_00000207"; exon_number "2"; oId "CUFF.1430.5"; tss_id "TSS158";
chr1	Cufflinks	exon	10315116	10315339	.	+	.	gene_id "XLOC_000110"; transcript_id "TCONS_00000208"; exon_number "1"; oId "CUFF.1430.6"; tss_id "TSS158";
chr1	Cufflinks	exon	10321631	10328939	.	+	.	gene_id "XLOC_000110"; transcript_id "TCONS_00000208"; exon_number "2"; oId "CUFF.1430.6"; tss_id "TSS158";
chr1	Cufflinks	exon	10397714	10398179	.	+	.	gene_id "XLOC_000111"; transcript_id "TCONS_00000210"; exon_number "1"; oId "CUFF.1452.1"; tss_id "TSS160";
chr1	Cufflinks	exon	10399631	10403416	.	+	.	gene_id "XLOC_000111"; transcript_id "TCONS_00000210"; exon_number "2"; oId "CUFF.1452.1"; tss_id "TSS160";
chr1	Cufflinks	exon	13389196	13390254	.	+	.	gene_id "XLOC_000139"; transcript_id "TCONS_00000265"; exon_number "1"; oId "CUFF.1010.1"; tss_id "TSS202";
chr1	Cufflinks	exon	13565032	13566273	.	+	.	gene_id "XLOC_000139"; transcript_id "TCONS_00000265"; exon_number "2"; oId "CUFF.1010.1"; tss_id "TSS202";
chr1	Cufflinks	exon	13592164	13593745	.	+	.	gene_id "XLOC_000140"; transcript_id "TCONS_00000266"; exon_number "1"; oId "CUFF.937.1"; tss_id "TSS203";
chr1	Cufflinks	exon	13596822	13597266	.	+	.	gene_id "XLOC_000140"; transcript_id "TCONS_00000266"; exon_number "2"; oId "CUFF.937.1"; tss_id "TSS203";
chr1	Cufflinks	exon	21507461	21512634	.	+	.	gene_id "XLOC_000258"; transcript_id "TCONS_00000439"; exon_number "1"; oId "CUFF.2870.1"; tss_id "TSS343";
chr1	Cufflinks	exon	21512734	21516629	.	+	.	gene_id "XLOC_000258"; transcript_id "TCONS_00000439"; exon_number "2"; oId "CUFF.2870.1"; tss_id "TSS343";
chr1	Cufflinks	exon	21511851	21512634	.	+	.	gene_id "XLOC_000258"; transcript_id "TCONS_00000441"; exon_number "1"; oId "CUFF.2870.3"; tss_id "TSS345";
chr1	Cufflinks	exon	21512736	21516629	.	+	.	gene_id "XLOC_000258"; transcript_id "TCONS_00000441"; exon_number "2"; oId "CUFF.2870.3"; tss_id "TSS345";
chr1	Cufflinks	exon	21959842	21961060	.	+	.	gene_id "XLOC_000260"; transcript_id "TCONS_00000443"; exon_number "1"; oId "CUFF.2036.1"; tss_id "TSS347";
chr1	Cufflinks	exon	21961130	21961347	.	+	.	gene_id "XLOC_000260"; transcript_id "TCONS_00000443"; exon_number "2"; oId "CUFF.2036.1"; tss_id "TSS347";
chr1	Cufflinks	exon	21961873	21962530	.	+	.	gene_id "XLOC_000260"; transcript_id "TCONS_00000443"; exon_number "3"; oId "CUFF.2036.1"; tss_id "TSS347";
chr1	Cufflinks	exon	23555407	23556674	.	+	.	gene_id "XLOC_000277"; transcript_id "TCONS_00000462"; exon_number "1"; oId "CUFF.2180.1"; tss_id "TSS364";
chr1	Cufflinks	exon	23557018	23557814	.	+	.	gene_id "XLOC_000277"; transcript_id "TCONS_00000462"; exon_number "2"; oId "CUFF.2180.1"; tss_id "TSS364";
chr1	Cufflinks	exon	23555723	23556576	.	+	.	gene_id "XLOC_000277"; transcript_id "TCONS_00000465"; exon_number "1"; oId "CUFF.2180.4"; tss_id "TSS365";
chr1	Cufflinks	exon	23556773	23556821	.	+	.	gene_id "XLOC_000277"; transcript_id "TCONS_00000465"; exon_number "2"; oId "CUFF.2180.4"; tss_id "TSS365";
chr1	Cufflinks	exon	23557165	23557814	.	+	.	gene_id "XLOC_000277"; transcript_id "TCONS_00000465"; exon_number "3"; oId "CUFF.2180.4"; tss_id "TSS365";
chr1	Cufflinks	exon	25014823	25016737	.	+	.	gene_id "XLOC_000294"; transcript_id "TCONS_00000491"; exon_number "1"; oId "CUFF.2285.1"; tss_id "TSS388";
chr1	Cufflinks	exon	25016760	25018050	.	+	.	gene_id "XLOC_000294"; transcript_id "TCONS_00000491"; exon_number "2"; oId "CUFF.2285.1"; tss_id "TSS388";
chr1	Cufflinks	exon	25018097	25020971	.	+	.	gene_id "XLOC_000294"; transcript_id "TCONS_00000491"; exon_number "3"; oId "CUFF.2285.1"; tss_id "TSS388";
chr1	Cufflinks	exon	30769687	30770402	.	+	.	gene_id "XLOC_000330"; transcript_id "TCONS_00000534"; exon_number "1"; oId "CUFF.3066.2"; tss_id "TSS427";
chr1	Cufflinks	exon	30770672	30771009	.	+	.	gene_id "XLOC_000330"; transcript_id "TCONS_00000534"; exon_number "2"; oId "CUFF.3066.2"; tss_id "TSS427";
chr1	Cufflinks	exon	30771439	30771491	.	+	.	gene_id "XLOC_000330"; transcript_id "TCONS_00000534"; exon_number "3"; oId "CUFF.3066.2"; tss_id "TSS427";
chr1	Cufflinks	exon	30771713	30774914	.	+	.	gene_id "XLOC_000330"; transcript_id "TCONS_00000534"; exon_number "4"; oId "CUFF.3066.2"; tss_id "TSS427";
chr1	Cufflinks	exon	30769687	30770402	.	+	.	gene_id "XLOC_000330"; transcript_id "TCONS_00000533"; exon_number "1"; oId "CUFF.3066.1"; tss_id "TSS427";
chr1	Cufflinks	exon	30770672	30771009	.	+	.	gene_id "XLOC_000330"; transcript_id "TCONS_00000533"; exon_number "2"; oId "CUFF.3066.1"; tss_id "TSS427";
chr1	Cufflinks	exon	30771439	30771493	.	+	.	gene_id "XLOC_000330"; transcript_id "TCONS_00000533"; exon_number "3"; oId "CUFF.3066.1"; tss_id "TSS427";
chr1	Cufflinks	exon	30771715	30774914	.	+	.	gene_id "XLOC_000330"; transcript_id "TCONS_00000533"; exon_number "4"; oId "CUFF.3066.1"; tss_id "TSS427";
chr1	Cufflinks	exon	33281752	33282557	.	+	.	gene_id "XLOC_000366"; transcript_id "TCONS_00000576"; exon_number "1"; oId "CUFF.3405.2"; tss_id "TSS466";
chr1	Cufflinks	exon	33284018	33286339	.	+	.	gene_id "XLOC_000366"; transcript_id "TCONS_00000576"; exon_number "2"; oId "CUFF.3405.2"; tss_id "TSS466";
chr1	Cufflinks	exon	33669823	33670076	.	+	.	gene_id "XLOC_000375"; transcript_id "TCONS_00000585"; exon_number "1"; oId "CUFF.3699.1"; tss_id "TSS475";
chr1	Cufflinks	exon	33670277	33671739	.	+	.	gene_id "XLOC_000375"; transcript_id "TCONS_00000585"; exon_number "2"; oId "CUFF.3699.1"; tss_id "TSS475";
chr1	Cufflinks	exon	33836111	33837263	.	+	.	gene_id "XLOC_000379"; transcript_id "TCONS_00000596"; exon_number "1"; oId "CUFF.3446.1"; tss_id "TSS481";
chr1	Cufflinks	exon	33838694	33838862	.	+	.	gene_id "XLOC_000379"; transcript_id "TCONS_00000596"; exon_number "2"; oId "CUFF.3446.1"; tss_id "TSS481";
chr1	Cufflinks	exon	34415497	34417653	.	+	.	gene_id "XLOC_000386"; transcript_id "TCONS_00000622"; exon_number "1"; oId "CUFF.3478.2"; tss_id "TSS498";
chr1	Cufflinks	exon	34418062	34418557	.	+	.	gene_id "XLOC_000386"; transcript_id "TCONS_00000622"; exon_number "2"; oId "CUFF.3478.2"; tss_id "TSS498";
chr1	Cufflinks	exon	34415497	34417654	.	+	.	gene_id "XLOC_000386"; transcript_id "TCONS_00000621"; exon_number "1"; oId "CUFF.3478.1"; tss_id "TSS498";
chr1	Cufflinks	exon	34418063	34418557	.	+	.	gene_id "XLOC_000386"; transcript_id "TCONS_00000621"; exon_number "2"; oId "CUFF.3478.1"; tss_id "TSS498";
chr1	Cufflinks	exon	34424726	34425679	.	+	.	gene_id "XLOC_000387"; transcript_id "TCONS_00000623"; exon_number "1"; oId "CUFF.3479.1"; tss_id "TSS499";
chr1	Cufflinks	exon	34429086	34434587	.	+	.	gene_id "XLOC_000387"; transcript_id "TCONS_00000623"; exon_number "2"; oId "CUFF.3479.1"; tss_id "TSS499";
chr1	Cufflinks	exon	34482779	34485561	.	+	.	gene_id "XLOC_000390"; transcript_id "TCONS_00000636"; exon_number "1"; oId "CUFF.3604.1"; tss_id "TSS508";
chr1	Cufflinks	exon	34485889	34494172	.	+	.	gene_id "XLOC_000390"; transcript_id "TCONS_00000636"; exon_number "2"; oId "CUFF.3604.1"; tss_id "TSS508";
chr1	Cufflinks	exon	34484400	34484876	.	+	.	gene_id "XLOC_000390"; transcript_id "TCONS_00000637"; exon_number "1"; oId "CUFF.3604.2"; tss_id "TSS509";
chr1	Cufflinks	exon	34485429	34485561	.	+	.	gene_id "XLOC_000390"; transcript_id "TCONS_00000637"; exon_number "2"; oId "CUFF.3604.2"; tss_id "TSS509";
chr1	Cufflinks	exon	34485889	34494172	.	+	.	gene_id "XLOC_000390"; transcript_id "TCONS_00000637"; exon_number "3"; oId "CUFF.3604.2"; tss_id "TSS509";
chr1	Cufflinks	exon	34485562	34485582	.	+	.	gene_id "XLOC_000390"; transcript_id "TCONS_00000638"; exon_number "1"; oId "CUFF.3604.3"; tss_id "TSS510";
chr1	Cufflinks	exon	34485889	34494172	.	+	.	gene_id "XLOC_000390"; transcript_id "TCONS_00000638"; exon_number "2"; oId "CUFF.3604.3"; tss_id "TSS510";
chr1	Cufflinks	exon	36129606	36132321	.	+	.	gene_id "XLOC_000407"; transcript_id "TCONS_00000668"; exon_number "1"; oId "CUFF.3759.1"; tss_id "TSS535";
chr1	Cufflinks	exon	36132887	36132982	.	+	.	gene_id "XLOC_000407"; transcript_id "TCONS_00000668"; exon_number "2"; oId "CUFF.3759.1"; tss_id "TSS535";
chr1	Cufflinks	exon	36133081	36133413	.	+	.	gene_id "XLOC_000407"; transcript_id "TCONS_00000668"; exon_number "3"; oId "CUFF.3759.1"; tss_id "TSS535";
chr1	Cufflinks	exon	36135412	36139477	.	+	.	gene_id "XLOC_000407"; transcript_id "TCONS_00000668"; exon_number "4"; oId "CUFF.3759.1"; tss_id "TSS535";
chr1	Cufflinks	exon	36132326	36134863	.	+	.	gene_id "XLOC_000407"; transcript_id "TCONS_00000672"; exon_number "1"; oId "CUFF.3759.5"; tss_id "TSS537";
chr1	Cufflinks	exon	36135412	36139477	.	+	.	gene_id "XLOC_000407"; transcript_id "TCONS_00000672"; exon_number "2"; oId "CUFF.3759.5"; tss_id "TSS537";
chr1	Cufflinks	exon	36999650	37000887	.	+	.	gene_id "XLOC_000428"; transcript_id "TCONS_00000722"; exon_number "1"; oId "CUFF.3810.2"; tss_id "TSS568";
chr1	Cufflinks	exon	37003575	37006499	.	+	.	gene_id "XLOC_000428"; transcript_id "TCONS_00000722"; exon_number "2"; oId "CUFF.3810.2"; tss_id "TSS568";
chr1	Cufflinks	exon	36999650	37000887	.	+	.	gene_id "XLOC_000428"; transcript_id "TCONS_00000721"; exon_number "1"; oId "CUFF.3810.1"; tss_id "TSS568";
chr1	Cufflinks	exon	37003575	37004153	.	+	.	gene_id "XLOC_000428"; transcript_id "TCONS_00000721"; exon_number "2"; oId "CUFF.3810.1"; tss_id "TSS568";
chr1	Cufflinks	exon	37005127	37006499	.	+	.	gene_id "XLOC_000428"; transcript_id "TCONS_00000721"; exon_number "3"; oId "CUFF.3810.1"; tss_id "TSS568";
chr1	Cufflinks	exon	38225309	38239967	.	+	.	gene_id "XLOC_000448"; transcript_id "TCONS_00000785"; exon_number "1"; oId "CUFF.5847.1"; tss_id "TSS606";
chr1	Cufflinks	exon	38245577	38245709	.	+	.	gene_id "XLOC_000448"; transcript_id "TCONS_00000785"; exon_number "2"; oId "CUFF.5847.1"; tss_id "TSS606";
chr1	Cufflinks	exon	38246069	38256889	.	+	.	gene_id "XLOC_000448"; transcript_id "TCONS_00000785"; exon_number "3"; oId "CUFF.5847.1"; tss_id "TSS606";
chr1	Cufflinks	exon	38234468	38235504	.	+	.	gene_id "XLOC_000448"; transcript_id "TCONS_00000786"; exon_number "1"; oId "CUFF.5847.2"; tss_id "TSS607";
chr1	Cufflinks	exon	38239121	38240306	.	+	.	gene_id "XLOC_000448"; transcript_id "TCONS_00000786"; exon_number "2"; oId "CUFF.5847.2"; tss_id "TSS607";
chr1	Cufflinks	exon	38236735	38239967	.	+	.	gene_id "XLOC_000448"; transcript_id "TCONS_00000789"; exon_number "1"; oId "CUFF.5847.5"; tss_id "TSS609";
chr1	Cufflinks	exon	38245577	38245709	.	+	.	gene_id "XLOC_000448"; transcript_id "TCONS_00000789"; exon_number "2"; oId "CUFF.5847.5"; tss_id "TSS609";
chr1	Cufflinks	exon	38246069	38246122	.	+	.	gene_id "XLOC_000448"; transcript_id "TCONS_00000789"; exon_number "3"; oId "CUFF.5847.5"; tss_id "TSS609";
chr1	Cufflinks	exon	38246449	38256889	.	+	.	gene_id "XLOC_000448"; transcript_id "TCONS_00000789"; exon_number "4"; oId "CUFF.5847.5"; tss_id "TSS609";
chr1	Cufflinks	exon	38236735	38239274	.	+	.	gene_id "XLOC_000448"; transcript_id "TCONS_00000788"; exon_number "1"; oId "CUFF.5847.4"; tss_id "TSS609";
chr1	Cufflinks	exon	38239797	38239967	.	+	.	gene_id "XLOC_000448"; transcript_id "TCONS_00000788"; exon_number "2"; oId "CUFF.5847.4"; tss_id "TSS609";
chr1	Cufflinks	exon	38245577	38245709	.	+	.	gene_id "XLOC_000448"; transcript_id "TCONS_00000788"; exon_number "3"; oId "CUFF.5847.4"; tss_id "TSS609";
chr1	Cufflinks	exon	38246069	38246122	.	+	.	gene_id "XLOC_000448"; transcript_id "TCONS_00000788"; exon_number "4"; oId "CUFF.5847.4"; tss_id "TSS609";
chr1	Cufflinks	exon	38246449	38256889	.	+	.	gene_id "XLOC_000448"; transcript_id "TCONS_00000788"; exon_number "5"; oId "CUFF.5847.4"; tss_id "TSS609";
chr1	Cufflinks	exon	38302688	38308009	.	+	.	gene_id "XLOC_000449"; transcript_id "TCONS_00000790"; exon_number "1"; oId "CUFF.5848.1"; tss_id "TSS610";
chr1	Cufflinks	exon	38308270	38308481	.	+	.	gene_id "XLOC_000449"; transcript_id "TCONS_00000790"; exon_number "2"; oId "CUFF.5848.1"; tss_id "TSS610";
chr1	Cufflinks	exon	38311612	38320616	.	+	.	gene_id "XLOC_000449"; transcript_id "TCONS_00000790"; exon_number "3"; oId "CUFF.5848.1"; tss_id "TSS610";
chr1	Cufflinks	exon	39478840	39478962	.	+	.	gene_id "XLOC_000465"; transcript_id "TCONS_00000822"; exon_number "1"; oId "CUFF.4182.3"; tss_id "TSS635";
chr1	Cufflinks	exon	39479497	39487649	.	+	.	gene_id "XLOC_000465"; transcript_id "TCONS_00000822"; exon_number "2"; oId "CUFF.4182.3"; tss_id "TSS635";
chr1	Cufflinks	exon	39479026	39479735	.	+	.	gene_id "XLOC_000465"; transcript_id "TCONS_00000824"; exon_number "1"; oId "CUFF.4182.5"; tss_id "TSS636";
chr1	Cufflinks	exon	39480155	39487649	.	+	.	gene_id "XLOC_000465"; transcript_id "TCONS_00000824"; exon_number "2"; oId "CUFF.4182.5"; tss_id "TSS636";
chr1	Cufflinks	exon	39650451	39651424	.	+	.	gene_id "XLOC_000472"; transcript_id "TCONS_00000833"; exon_number "1"; oId "CUFF.4275.2"; tss_id "TSS645";
chr1	Cufflinks	exon	39654977	39655564	.	+	.	gene_id "XLOC_000472"; transcript_id "TCONS_00000833"; exon_number "2"; oId "CUFF.4275.2"; tss_id "TSS645";
chr1	Cufflinks	exon	39663387	39665105	.	+	.	gene_id "XLOC_000472"; transcript_id "TCONS_00000833"; exon_number "3"; oId "CUFF.4275.2"; tss_id "TSS645";
chr1	Cufflinks	exon	40771385	40774095	.	+	.	gene_id "XLOC_000498"; transcript_id "TCONS_00000912"; exon_number "1"; oId "CUFF.4422.1"; tss_id "TSS697";
chr1	Cufflinks	exon	40780462	40780642	.	+	.	gene_id "XLOC_000498"; transcript_id "TCONS_00000912"; exon_number "2"; oId "CUFF.4422.1"; tss_id "TSS697";
chr1	Cufflinks	exon	40784975	40785343	.	+	.	gene_id "XLOC_000498"; transcript_id "TCONS_00000912"; exon_number "3"; oId "CUFF.4422.1"; tss_id "TSS697";
chr1	Cufflinks	exon	52504918	52504944	.	+	.	gene_id "XLOC_000633"; transcript_id "TCONS_00001146"; exon_number "1"; oId "CUFF.6110.1"; tss_id "TSS887";
chr1	Cufflinks	exon	52507829	52507857	.	+	.	gene_id "XLOC_000633"; transcript_id "TCONS_00001146"; exon_number "2"; oId "CUFF.6110.1"; tss_id "TSS887";
chr1	Cufflinks	exon	52509067	52509112	.	+	.	gene_id "XLOC_000633"; transcript_id "TCONS_00001146"; exon_number "3"; oId "CUFF.6110.1"; tss_id "TSS887";
chr1	Cufflinks	exon	52514019	52514159	.	+	.	gene_id "XLOC_000633"; transcript_id "TCONS_00001146"; exon_number "4"; oId "CUFF.6110.1"; tss_id "TSS887";
chr1	Cufflinks	exon	52522222	52524292	.	+	.	gene_id "XLOC_000633"; transcript_id "TCONS_00001146"; exon_number "5"; oId "CUFF.6110.1"; tss_id "TSS887";
chr1	Cufflinks	exon	52508658	52514159	.	+	.	gene_id "XLOC_000633"; transcript_id "TCONS_00001150"; exon_number "1"; oId "CUFF.6110.3"; tss_id "TSS890";
chr1	Cufflinks	exon	52522222	52524292	.	+	.	gene_id "XLOC_000633"; transcript_id "TCONS_00001150"; exon_number "2"; oId "CUFF.6110.3"; tss_id "TSS890";
chr1	Cufflinks	exon	52509074	52509122	.	+	.	gene_id "XLOC_000633"; transcript_id "TCONS_00001151"; exon_number "1"; oId "CUFF.6110.4"; tss_id "TSS891";
chr1	Cufflinks	exon	52514029	52514159	.	+	.	gene_id "XLOC_000633"; transcript_id "TCONS_00001151"; exon_number "2"; oId "CUFF.6110.4"; tss_id "TSS891";
chr1	Cufflinks	exon	52522222	52524292	.	+	.	gene_id "XLOC_000633"; transcript_id "TCONS_00001151"; exon_number "3"; oId "CUFF.6110.4"; tss_id "TSS891";
chr1	Cufflinks	exon	54690496	54690592	.	+	.	gene_id "XLOC_000671"; transcript_id "TCONS_00001218"; exon_number "1"; oId "CUFF.7688.2"; tss_id "TSS944";
chr1	Cufflinks	exon	54729486	54729569	.	+	.	gene_id "XLOC_000671"; transcript_id "TCONS_00001218"; exon_number "2"; oId "CUFF.7688.2"; tss_id "TSS944";
chr1	Cufflinks	exon	54765589	54767524	.	+	.	gene_id "XLOC_000671"; transcript_id "TCONS_00001218"; exon_number "3"; oId "CUFF.7688.2"; tss_id "TSS944";
chr1	Cufflinks	exon	56971412	56971771	.	+	.	gene_id "XLOC_000693"; transcript_id "TCONS_00001262"; exon_number "1"; oId "CUFF.7218.1"; tss_id "TSS976";
chr1	Cufflinks	exon	56974258	56975197	.	+	.	gene_id "XLOC_000693"; transcript_id "TCONS_00001262"; exon_number "2"; oId "CUFF.7218.1"; tss_id "TSS976";
chr1	Cufflinks	exon	56971478	56971771	.	+	.	gene_id "XLOC_000693"; transcript_id "TCONS_00001263"; exon_number "1"; oId "CUFF.7218.2"; tss_id "TSS976";
chr1	Cufflinks	exon	56973386	56975197	.	+	.	gene_id "XLOC_000693"; transcript_id "TCONS_00001263"; exon_number "2"; oId "CUFF.7218.2"; tss_id "TSS976";
chr1	Cufflinks	exon	57575312	57576813	.	+	.	gene_id "XLOC_000700"; transcript_id "TCONS_00001282"; exon_number "1"; oId "CUFF.6683.1"; tss_id "TSS988";
chr1	Cufflinks	exon	57579283	57581171	.	+	.	gene_id "XLOC_000700"; transcript_id "TCONS_00001282"; exon_number "2"; oId "CUFF.6683.1"; tss_id "TSS988";
chr1	Cufflinks	exon	58383426	58386080	.	+	.	gene_id "XLOC_000709"; transcript_id "TCONS_00001315"; exon_number "1"; oId "CUFF.6707.1"; tss_id "TSS1009";
chr1	Cufflinks	exon	58388139	58392806	.	+	.	gene_id "XLOC_000709"; transcript_id "TCONS_00001315"; exon_number "2"; oId "CUFF.6707.1"; tss_id "TSS1009";
chr1	Cufflinks	exon	58505148	58505227	.	+	.	gene_id "XLOC_000714"; transcript_id "TCONS_00001327"; exon_number "1"; oId "CUFF.7674.1"; tss_id "TSS1019";
chr1	Cufflinks	exon	58510571	58512616	.	+	.	gene_id "XLOC_000714"; transcript_id "TCONS_00001327"; exon_number "2"; oId "CUFF.7674.1"; tss_id "TSS1019";
chr1	Cufflinks	exon	58653806	58653824	.	+	.	gene_id "XLOC_000720"; transcript_id "TCONS_00001337"; exon_number "1"; oId "CUFF.7016.2"; tss_id "TSS1027";
chr1	Cufflinks	exon	58654945	58657804	.	+	.	gene_id "XLOC_000720"; transcript_id "TCONS_00001337"; exon_number "2"; oId "CUFF.7016.2"; tss_id "TSS1027";
chr1	Cufflinks	exon	59151047	59151216	.	+	.	gene_id "XLOC_000731"; transcript_id "TCONS_00001371"; exon_number "1"; oId "CUFF.7621.1"; tss_id "TSS1049";
chr1	Cufflinks	exon	59167399	59170012	.	+	.	gene_id "XLOC_000731"; transcript_id "TCONS_00001371"; exon_number "2"; oId "CUFF.7621.1"; tss_id "TSS1049";
chr1	Cufflinks	exon	59237345	59237753	.	+	.	gene_id "XLOC_000733"; transcript_id "TCONS_00001373"; exon_number "1"; oId "CUFF.6939.1"; tss_id "TSS1051";
chr1	Cufflinks	exon	59238685	59241316	.	+	.	gene_id "XLOC_000733"; transcript_id "TCONS_00001373"; exon_number "2"; oId "CUFF.6939.1"; tss_id "TSS1051";
chr1	Cufflinks	exon	59670865	59671240	.	+	.	gene_id "XLOC_000740"; transcript_id "TCONS_00001395"; exon_number "1"; oId "CUFF.7378.1"; tss_id "TSS1067";
chr1	Cufflinks	exon	59684508	59684678	.	+	.	gene_id "XLOC_000740"; transcript_id "TCONS_00001395"; exon_number "2"; oId "CUFF.7378.1"; tss_id "TSS1067";
chr1	Cufflinks	exon	60809116	60809271	.	+	.	gene_id "XLOC_000765"; transcript_id "TCONS_00001469"; exon_number "1"; oId "CUFF.7133.1"; tss_id "TSS1117";
chr1	Cufflinks	exon	60809336	60809942	.	+	.	gene_id "XLOC_000765"; transcript_id "TCONS_00001469"; exon_number "2"; oId "CUFF.7133.1"; tss_id "TSS1117";
chr1	Cufflinks	exon	63107601	63113219	.	+	.	gene_id "XLOC_000794"; transcript_id "TCONS_00001516"; exon_number "1"; oId "CUFF.8565.2"; tss_id "TSS1152";
chr1	Cufflinks	exon	63114451	63114960	.	+	.	gene_id "XLOC_000794"; transcript_id "TCONS_00001516"; exon_number "2"; oId "CUFF.8565.2"; tss_id "TSS1152";
chr1	Cufflinks	exon	63115083	63127874	.	+	.	gene_id "XLOC_000794"; transcript_id "TCONS_00001516"; exon_number "3"; oId "CUFF.8565.2"; tss_id "TSS1152";
chr1	Cufflinks	exon	63107601	63113219	.	+	.	gene_id "XLOC_000794"; transcript_id "TCONS_00001515"; exon_number "1"; oId "CUFF.8565.1"; tss_id "TSS1152";
chr1	Cufflinks	exon	63114451	63114960	.	+	.	gene_id "XLOC_000794"; transcript_id "TCONS_00001515"; exon_number "2"; oId "CUFF.8565.1"; tss_id "TSS1152";
chr1	Cufflinks	exon	63115083	63118590	.	+	.	gene_id "XLOC_000794"; transcript_id "TCONS_00001515"; exon_number "3"; oId "CUFF.8565.1"; tss_id "TSS1152";
chr1	Cufflinks	exon	63122185	63127874	.	+	.	gene_id "XLOC_000794"; transcript_id "TCONS_00001515"; exon_number "4"; oId "CUFF.8565.1"; tss_id "TSS1152";
chr1	Cufflinks	exon	63113078	63113219	.	+	.	gene_id "XLOC_000794"; transcript_id "TCONS_00001517"; exon_number "1"; oId "CUFF.8565.3"; tss_id "TSS1153";
chr1	Cufflinks	exon	63114451	63114960	.	+	.	gene_id "XLOC_000794"; transcript_id "TCONS_00001517"; exon_number "2"; oId "CUFF.8565.3"; tss_id "TSS1153";
chr1	Cufflinks	exon	63144119	63144185	.	+	.	gene_id "XLOC_000794"; transcript_id "TCONS_00001517"; exon_number "3"; oId "CUFF.8565.3"; tss_id "TSS1153";
chr1	Cufflinks	exon	63156220	63156321	.	+	.	gene_id "XLOC_000794"; transcript_id "TCONS_00001517"; exon_number "4"; oId "CUFF.8565.3"; tss_id "TSS1153";
chr1	Cufflinks	exon	63156958	63158290	.	+	.	gene_id "XLOC_000794"; transcript_id "TCONS_00001517"; exon_number "5"; oId "CUFF.8565.3"; tss_id "TSS1153";
chr1	Cufflinks	exon	63114471	63114544	.	+	.	gene_id "XLOC_000794"; transcript_id "TCONS_00001519"; exon_number "1"; oId "CUFF.8565.5"; tss_id "TSS1155";
chr1	Cufflinks	exon	63144119	63144185	.	+	.	gene_id "XLOC_000794"; transcript_id "TCONS_00001519"; exon_number "2"; oId "CUFF.8565.5"; tss_id "TSS1155";
chr1	Cufflinks	exon	63156220	63156321	.	+	.	gene_id "XLOC_000794"; transcript_id "TCONS_00001519"; exon_number "3"; oId "CUFF.8565.5"; tss_id "TSS1155";
chr1	Cufflinks	exon	63156958	63158290	.	+	.	gene_id "XLOC_000794"; transcript_id "TCONS_00001519"; exon_number "4"; oId "CUFF.8565.5"; tss_id "TSS1155";
chr1	Cufflinks	exon	64078632	64078710	.	+	.	gene_id "XLOC_000807"; transcript_id "TCONS_00001561"; exon_number "1"; oId "CUFF.7756.1"; tss_id "TSS1177";
chr1	Cufflinks	exon	64079644	64079744	.	+	.	gene_id "XLOC_000807"; transcript_id "TCONS_00001561"; exon_number "2"; oId "CUFF.7756.1"; tss_id "TSS1177";
chr1	Cufflinks	exon	64081603	64081646	.	+	.	gene_id "XLOC_000807"; transcript_id "TCONS_00001561"; exon_number "3"; oId "CUFF.7756.1"; tss_id "TSS1177";
chr1	Cufflinks	exon	64090607	64111320	.	+	.	gene_id "XLOC_000807"; transcript_id "TCONS_00001561"; exon_number "4"; oId "CUFF.7756.1"; tss_id "TSS1177";
chr1	Cufflinks	exon	64649236	64650102	.	+	.	gene_id "XLOC_000815"; transcript_id "TCONS_00001582"; exon_number "1"; oId "CUFF.7577.1"; tss_id "TSS1189";
chr1	Cufflinks	exon	64652496	64652583	.	+	.	gene_id "XLOC_000815"; transcript_id "TCONS_00001582"; exon_number "2"; oId "CUFF.7577.1"; tss_id "TSS1189";
chr1	Cufflinks	exon	64652688	64652756	.	+	.	gene_id "XLOC_000815"; transcript_id "TCONS_00001582"; exon_number "3"; oId "CUFF.7577.1"; tss_id "TSS1189";
chr1	Cufflinks	exon	71027492	71028474	.	+	.	gene_id "XLOC_000887"; transcript_id "TCONS_00001698"; exon_number "1"; oId "CUFF.8324.2"; tss_id "TSS1279";
chr1	Cufflinks	exon	71029592	71030189	.	+	.	gene_id "XLOC_000887"; transcript_id "TCONS_00001698"; exon_number "2"; oId "CUFF.8324.2"; tss_id "TSS1279";
chr1	Cufflinks	exon	71027505	71028391	.	+	.	gene_id "XLOC_000887"; transcript_id "TCONS_00001699"; exon_number "1"; oId "CUFF.8324.3"; tss_id "TSS1280";
chr1	Cufflinks	exon	71029575	71030189	.	+	.	gene_id "XLOC_000887"; transcript_id "TCONS_00001699"; exon_number "2"; oId "CUFF.8324.3"; tss_id "TSS1280";
chr1	Cufflinks	exon	71027532	71028392	.	+	.	gene_id "XLOC_000887"; transcript_id "TCONS_00001700"; exon_number "1"; oId "CUFF.8324.4"; tss_id "TSS1280";
chr1	Cufflinks	exon	71029581	71030189	.	+	.	gene_id "XLOC_000887"; transcript_id "TCONS_00001700"; exon_number "2"; oId "CUFF.8324.4"; tss_id "TSS1280";
chr1	Cufflinks	exon	71731380	71733007	.	+	.	gene_id "XLOC_000892"; transcript_id "TCONS_00001720"; exon_number "1"; oId "CUFF.8266.7"; tss_id "TSS1289";
chr1	Cufflinks	exon	71748726	71753154	.	+	.	gene_id "XLOC_000892"; transcript_id "TCONS_00001720"; exon_number "2"; oId "CUFF.8266.7"; tss_id "TSS1289";
chr1	Cufflinks	exon	74281161	74281438	.	+	.	gene_id "XLOC_000944"; transcript_id "TCONS_00001805"; exon_number "1"; oId "CUFF.8619.1"; tss_id "TSS1355";
chr1	Cufflinks	exon	74281811	74281866	.	+	.	gene_id "XLOC_000944"; transcript_id "TCONS_00001805"; exon_number "2"; oId "CUFF.8619.1"; tss_id "TSS1355";
chr1	Cufflinks	exon	77547019	77547483	.	+	.	gene_id "XLOC_001003"; transcript_id "TCONS_00001995"; exon_number "1"; oId "CUFF.8992.1"; tss_id "TSS1470";
chr1	Cufflinks	exon	77555185	77555328	.	+	.	gene_id "XLOC_001003"; transcript_id "TCONS_00001995"; exon_number "2"; oId "CUFF.8992.1"; tss_id "TSS1470";
chr1	Cufflinks	exon	77555949	77560680	.	+	.	gene_id "XLOC_001003"; transcript_id "TCONS_00001995"; exon_number "3"; oId "CUFF.8992.1"; tss_id "TSS1470";
chr1	Cufflinks	exon	77547045	77547483	.	+	.	gene_id "XLOC_001003"; transcript_id "TCONS_00001997"; exon_number "1"; oId "CUFF.8992.3"; tss_id "TSS1470";
chr1	Cufflinks	exon	77552498	77552625	.	+	.	gene_id "XLOC_001003"; transcript_id "TCONS_00001997"; exon_number "2"; oId "CUFF.8992.3"; tss_id "TSS1470";
chr1	Cufflinks	exon	77555185	77555328	.	+	.	gene_id "XLOC_001003"; transcript_id "TCONS_00001997"; exon_number "3"; oId "CUFF.8992.3"; tss_id "TSS1470";
chr1	Cufflinks	exon	77555911	77560680	.	+	.	gene_id "XLOC_001003"; transcript_id "TCONS_00001997"; exon_number "4"; oId "CUFF.8992.3"; tss_id "TSS1470";
chr1	Cufflinks	exon	77594887	77595262	.	+	.	gene_id "XLOC_001017"; transcript_id "TCONS_00002012"; exon_number "1"; oId "CUFF.9015.2"; tss_id "TSS1484";
chr1	Cufflinks	exon	77599962	77611273	.	+	.	gene_id "XLOC_001017"; transcript_id "TCONS_00002012"; exon_number "2"; oId "CUFF.9015.2"; tss_id "TSS1484";
chr1	Cufflinks	exon	77594887	77595262	.	+	.	gene_id "XLOC_001017"; transcript_id "TCONS_00002013"; exon_number "1"; oId "CUFF.9015.1"; tss_id "TSS1484";
chr1	Cufflinks	exon	77599962	77609524	.	+	.	gene_id "XLOC_001017"; transcript_id "TCONS_00002013"; exon_number "2"; oId "CUFF.9015.1"; tss_id "TSS1484";
chr1	Cufflinks	exon	77617215	77618555	.	+	.	gene_id "XLOC_001017"; transcript_id "TCONS_00002013"; exon_number "3"; oId "CUFF.9015.1"; tss_id "TSS1484";
chr1	Cufflinks	exon	77594911	77595263	.	+	.	gene_id "XLOC_001017"; transcript_id "TCONS_00002014"; exon_number "1"; oId "CUFF.9015.3"; tss_id "TSS1484";
chr1	Cufflinks	exon	77599963	77611273	.	+	.	gene_id "XLOC_001017"; transcript_id "TCONS_00002014"; exon_number "2"; oId "CUFF.9015.3"; tss_id "TSS1484";
chr1	Cufflinks	exon	82819537	82819957	.	+	.	gene_id "XLOC_001074"; transcript_id "TCONS_00002111"; exon_number "1"; oId "CUFF.9550.1"; tss_id "TSS1560";
chr1	Cufflinks	exon	82820136	82820608	.	+	.	gene_id "XLOC_001074"; transcript_id "TCONS_00002111"; exon_number "2"; oId "CUFF.9550.1"; tss_id "TSS1560";
chr1	Cufflinks	exon	82822615	82824224	.	+	.	gene_id "XLOC_001074"; transcript_id "TCONS_00002111"; exon_number "3"; oId "CUFF.9550.1"; tss_id "TSS1560";
chr1	Cufflinks	exon	83157984	83158238	.	+	.	gene_id "XLOC_001081"; transcript_id "TCONS_00002128"; exon_number "1"; oId "CUFF.9749.1"; tss_id "TSS1570";
chr1	Cufflinks	exon	83158875	83159466	.	+	.	gene_id "XLOC_001081"; transcript_id "TCONS_00002128"; exon_number "2"; oId "CUFF.9749.1"; tss_id "TSS1570";
chr1	Cufflinks	exon	84935335	84944507	.	+	.	gene_id "XLOC_001093"; transcript_id "TCONS_00002148"; exon_number "1"; oId "CUFF.9695.1"; tss_id "TSS1585";
chr1	Cufflinks	exon	84945080	84945522	.	+	.	gene_id "XLOC_001093"; transcript_id "TCONS_00002148"; exon_number "2"; oId "CUFF.9695.1"; tss_id "TSS1585";
chr1	Cufflinks	exon	84957926	84959176	.	+	.	gene_id "XLOC_001095"; transcript_id "TCONS_00002152"; exon_number "1"; oId "CUFF.9729.2"; tss_id "TSS1587";
chr1	Cufflinks	exon	84963648	84966759	.	+	.	gene_id "XLOC_001095"; transcript_id "TCONS_00002152"; exon_number "2"; oId "CUFF.9729.2"; tss_id "TSS1587";
chr1	Cufflinks	exon	84957926	84959174	.	+	.	gene_id "XLOC_001095"; transcript_id "TCONS_00002151"; exon_number "1"; oId "CUFF.9729.1"; tss_id "TSS1587";
chr1	Cufflinks	exon	84963646	84966759	.	+	.	gene_id "XLOC_001095"; transcript_id "TCONS_00002151"; exon_number "2"; oId "CUFF.9729.1"; tss_id "TSS1587";
chr1	Cufflinks	exon	84958021	84959175	.	+	.	gene_id "XLOC_001095"; transcript_id "TCONS_00002153"; exon_number "1"; oId "CUFF.9729.3"; tss_id "TSS1587";
chr1	Cufflinks	exon	84963647	84966759	.	+	.	gene_id "XLOC_001095"; transcript_id "TCONS_00002153"; exon_number "2"; oId "CUFF.9729.3"; tss_id "TSS1587";
chr1	Cufflinks	exon	85105946	85106690	.	+	.	gene_id "XLOC_001096"; transcript_id "TCONS_00002154"; exon_number "1"; oId "CUFF.10763.1"; tss_id "TSS1588";
chr1	Cufflinks	exon	85111809	85111959	.	+	.	gene_id "XLOC_001096"; transcript_id "TCONS_00002154"; exon_number "2"; oId "CUFF.10763.1"; tss_id "TSS1588";
chr1	Cufflinks	exon	85112451	85112585	.	+	.	gene_id "XLOC_001096"; transcript_id "TCONS_00002154"; exon_number "3"; oId "CUFF.10763.1"; tss_id "TSS1588";
chr1	Cufflinks	exon	85113047	85114035	.	+	.	gene_id "XLOC_001096"; transcript_id "TCONS_00002154"; exon_number "4"; oId "CUFF.10763.1"; tss_id "TSS1588";
chr1	Cufflinks	exon	85106644	85106690	.	+	.	gene_id "XLOC_001096"; transcript_id "TCONS_00002156"; exon_number "1"; oId "CUFF.10763.3"; tss_id "TSS1589";
chr1	Cufflinks	exon	85111490	85111566	.	+	.	gene_id "XLOC_001096"; transcript_id "TCONS_00002156"; exon_number "2"; oId "CUFF.10763.3"; tss_id "TSS1589";
chr1	Cufflinks	exon	85111809	85111959	.	+	.	gene_id "XLOC_001096"; transcript_id "TCONS_00002156"; exon_number "3"; oId "CUFF.10763.3"; tss_id "TSS1589";
chr1	Cufflinks	exon	85112451	85112585	.	+	.	gene_id "XLOC_001096"; transcript_id "TCONS_00002156"; exon_number "4"; oId "CUFF.10763.3"; tss_id "TSS1589";
chr1	Cufflinks	exon	85113047	85114035	.	+	.	gene_id "XLOC_001096"; transcript_id "TCONS_00002156"; exon_number "5"; oId "CUFF.10763.3"; tss_id "TSS1589";
chr1	Cufflinks	exon	85106652	85106690	.	+	.	gene_id "XLOC_001096"; transcript_id "TCONS_00002157"; exon_number "1"; oId "CUFF.10763.4"; tss_id "TSS1589";
chr1	Cufflinks	exon	85112451	85112585	.	+	.	gene_id "XLOC_001096"; transcript_id "TCONS_00002157"; exon_number "2"; oId "CUFF.10763.4"; tss_id "TSS1589";
chr1	Cufflinks	exon	85113047	85114035	.	+	.	gene_id "XLOC_001096"; transcript_id "TCONS_00002157"; exon_number "3"; oId "CUFF.10763.4"; tss_id "TSS1589";
chr1	Cufflinks	exon	85106654	85106690	.	+	.	gene_id "XLOC_001096"; transcript_id "TCONS_00002158"; exon_number "1"; oId "CUFF.10763.5"; tss_id "TSS1589";
chr1	Cufflinks	exon	85111490	85111566	.	+	.	gene_id "XLOC_001096"; transcript_id "TCONS_00002158"; exon_number "2"; oId "CUFF.10763.5"; tss_id "TSS1589";
chr1	Cufflinks	exon	85111809	85111959	.	+	.	gene_id "XLOC_001096"; transcript_id "TCONS_00002158"; exon_number "3"; oId "CUFF.10763.5"; tss_id "TSS1589";
chr1	Cufflinks	exon	85112192	85112311	.	+	.	gene_id "XLOC_001096"; transcript_id "TCONS_00002158"; exon_number "4"; oId "CUFF.10763.5"; tss_id "TSS1589";
chr1	Cufflinks	exon	85112451	85112585	.	+	.	gene_id "XLOC_001096"; transcript_id "TCONS_00002158"; exon_number "5"; oId "CUFF.10763.5"; tss_id "TSS1589";
chr1	Cufflinks	exon	85113047	85114035	.	+	.	gene_id "XLOC_001096"; transcript_id "TCONS_00002158"; exon_number "6"; oId "CUFF.10763.5"; tss_id "TSS1589";
chr1	Cufflinks	exon	85199611	85199722	.	+	.	gene_id "XLOC_001097"; transcript_id "TCONS_00002159"; exon_number "1"; oId "CUFF.10798.1"; tss_id "TSS1590";
chr1	Cufflinks	exon	85202140	85202305	.	+	.	gene_id "XLOC_001097"; transcript_id "TCONS_00002159"; exon_number "2"; oId "CUFF.10798.1"; tss_id "TSS1590";
chr1	Cufflinks	exon	85212627	85212805	.	+	.	gene_id "XLOC_001097"; transcript_id "TCONS_00002159"; exon_number "3"; oId "CUFF.10798.1"; tss_id "TSS1590";
chr1	Cufflinks	exon	85213448	85214653	.	+	.	gene_id "XLOC_001097"; transcript_id "TCONS_00002159"; exon_number "4"; oId "CUFF.10798.1"; tss_id "TSS1590";
chr1	Cufflinks	exon	85199708	85199722	.	+	.	gene_id "XLOC_001097"; transcript_id "TCONS_00002162"; exon_number "1"; oId "CUFF.10798.4"; tss_id "TSS1590";
chr1	Cufflinks	exon	85202140	85202308	.	+	.	gene_id "XLOC_001097"; transcript_id "TCONS_00002162"; exon_number "2"; oId "CUFF.10798.4"; tss_id "TSS1590";
chr1	Cufflinks	exon	85208004	85208197	.	+	.	gene_id "XLOC_001097"; transcript_id "TCONS_00002162"; exon_number "3"; oId "CUFF.10798.4"; tss_id "TSS1590";
chr1	Cufflinks	exon	85212627	85214653	.	+	.	gene_id "XLOC_001097"; transcript_id "TCONS_00002162"; exon_number "4"; oId "CUFF.10798.4"; tss_id "TSS1590";
chr1	Cufflinks	exon	85599286	85599542	.	+	.	gene_id "XLOC_001109"; transcript_id "TCONS_00002178"; exon_number "1"; oId "CUFF.9770.1"; tss_id "TSS1603";
chr1	Cufflinks	exon	85599670	85599839	.	+	.	gene_id "XLOC_001109"; transcript_id "TCONS_00002178"; exon_number "2"; oId "CUFF.9770.1"; tss_id "TSS1603";
chr1	Cufflinks	exon	86359574	86360007	.	+	.	gene_id "XLOC_001130"; transcript_id "TCONS_00002256"; exon_number "1"; oId "CUFF.9965.1"; tss_id "TSS1653";
chr1	Cufflinks	exon	86367133	86367964	.	+	.	gene_id "XLOC_001130"; transcript_id "TCONS_00002256"; exon_number "2"; oId "CUFF.9965.1"; tss_id "TSS1653";
chr1	Cufflinks	exon	86359584	86359699	.	+	.	gene_id "XLOC_001130"; transcript_id "TCONS_00002257"; exon_number "1"; oId "CUFF.9965.2"; tss_id "TSS1653";
chr1	Cufflinks	exon	86367133	86367719	.	+	.	gene_id "XLOC_001130"; transcript_id "TCONS_00002257"; exon_number "2"; oId "CUFF.9965.2"; tss_id "TSS1653";
chr1	Cufflinks	exon	86371386	86373791	.	+	.	gene_id "XLOC_001130"; transcript_id "TCONS_00002257"; exon_number "3"; oId "CUFF.9965.2"; tss_id "TSS1653";
chr1	Cufflinks	exon	87607597	87608044	.	+	.	gene_id "XLOC_001179"; transcript_id "TCONS_00002361"; exon_number "1"; oId "CUFF.10207.2"; tss_id "TSS1723";
chr1	Cufflinks	exon	87608433	87615046	.	+	.	gene_id "XLOC_001179"; transcript_id "TCONS_00002361"; exon_number "2"; oId "CUFF.10207.2"; tss_id "TSS1723";
chr1	Cufflinks	exon	87607597	87608045	.	+	.	gene_id "XLOC_001179"; transcript_id "TCONS_00002360"; exon_number "1"; oId "CUFF.10207.1"; tss_id "TSS1723";
chr1	Cufflinks	exon	87608434	87615046	.	+	.	gene_id "XLOC_001179"; transcript_id "TCONS_00002360"; exon_number "2"; oId "CUFF.10207.1"; tss_id "TSS1723";
chr1	Cufflinks	exon	87896218	87899257	.	+	.	gene_id "XLOC_001192"; transcript_id "TCONS_00002400"; exon_number "1"; oId "CUFF.10811.1"; tss_id "TSS1751";
chr1	Cufflinks	exon	87900210	87900566	.	+	.	gene_id "XLOC_001192"; transcript_id "TCONS_00002400"; exon_number "2"; oId "CUFF.10811.1"; tss_id "TSS1751";
chr1	Cufflinks	exon	88652846	88653002	.	+	.	gene_id "XLOC_001214"; transcript_id "TCONS_00002446"; exon_number "1"; oId "CUFF.10346.1"; tss_id "TSS1788";
chr1	Cufflinks	exon	88657668	88658102	.	+	.	gene_id "XLOC_001214"; transcript_id "TCONS_00002446"; exon_number "2"; oId "CUFF.10346.1"; tss_id "TSS1788";
chr1	Cufflinks	exon	89001165	89002485	.	+	.	gene_id "XLOC_001218"; transcript_id "TCONS_00002454"; exon_number "1"; oId "CUFF.10382.1"; tss_id "TSS1795";
chr1	Cufflinks	exon	89002967	89003655	.	+	.	gene_id "XLOC_001218"; transcript_id "TCONS_00002454"; exon_number "2"; oId "CUFF.10382.1"; tss_id "TSS1795";
chr1	Cufflinks	exon	89252778	89252997	.	+	.	gene_id "XLOC_001223"; transcript_id "TCONS_00002462"; exon_number "1"; oId "CUFF.10398.2"; tss_id "TSS1800";
chr1	Cufflinks	exon	89260344	89260428	.	+	.	gene_id "XLOC_001223"; transcript_id "TCONS_00002462"; exon_number "2"; oId "CUFF.10398.2"; tss_id "TSS1800";
chr1	Cufflinks	exon	89297773	89300860	.	+	.	gene_id "XLOC_001223"; transcript_id "TCONS_00002462"; exon_number "3"; oId "CUFF.10398.2"; tss_id "TSS1800";
chr1	Cufflinks	exon	89252778	89252998	.	+	.	gene_id "XLOC_001223"; transcript_id "TCONS_00002461"; exon_number "1"; oId "CUFF.10398.1"; tss_id "TSS1800";
chr1	Cufflinks	exon	89260345	89260428	.	+	.	gene_id "XLOC_001223"; transcript_id "TCONS_00002461"; exon_number "2"; oId "CUFF.10398.1"; tss_id "TSS1800";
chr1	Cufflinks	exon	89297773	89300860	.	+	.	gene_id "XLOC_001223"; transcript_id "TCONS_00002461"; exon_number "3"; oId "CUFF.10398.1"; tss_id "TSS1800";
chr1	Cufflinks	exon	89930216	89930453	.	+	.	gene_id "XLOC_001235"; transcript_id "TCONS_00002480"; exon_number "1"; oId "CUFF.10452.2"; tss_id "TSS1815";
chr1	Cufflinks	exon	89930711	89935082	.	+	.	gene_id "XLOC_001235"; transcript_id "TCONS_00002480"; exon_number "2"; oId "CUFF.10452.2"; tss_id "TSS1815";
chr1	Cufflinks	exon	89930216	89930453	.	+	.	gene_id "XLOC_001235"; transcript_id "TCONS_00002479"; exon_number "1"; oId "CUFF.10452.1"; tss_id "TSS1815";
chr1	Cufflinks	exon	89930711	89932696	.	+	.	gene_id "XLOC_001235"; transcript_id "TCONS_00002479"; exon_number "2"; oId "CUFF.10452.1"; tss_id "TSS1815";
chr1	Cufflinks	exon	89933179	89933235	.	+	.	gene_id "XLOC_001235"; transcript_id "TCONS_00002479"; exon_number "3"; oId "CUFF.10452.1"; tss_id "TSS1815";
chr1	Cufflinks	exon	89933619	89935082	.	+	.	gene_id "XLOC_001235"; transcript_id "TCONS_00002479"; exon_number "4"; oId "CUFF.10452.1"; tss_id "TSS1815";
chr1	Cufflinks	exon	89930218	89930453	.	+	.	gene_id "XLOC_001235"; transcript_id "TCONS_00002481"; exon_number "1"; oId "CUFF.10452.3"; tss_id "TSS1815";
chr1	Cufflinks	exon	89930711	89932686	.	+	.	gene_id "XLOC_001235"; transcript_id "TCONS_00002481"; exon_number "2"; oId "CUFF.10452.3"; tss_id "TSS1815";
chr1	Cufflinks	exon	89933169	89933235	.	+	.	gene_id "XLOC_001235"; transcript_id "TCONS_00002481"; exon_number "3"; oId "CUFF.10452.3"; tss_id "TSS1815";
chr1	Cufflinks	exon	89933619	89935082	.	+	.	gene_id "XLOC_001235"; transcript_id "TCONS_00002481"; exon_number "4"; oId "CUFF.10452.3"; tss_id "TSS1815";
chr1	Cufflinks	exon	89930234	89930453	.	+	.	gene_id "XLOC_001235"; transcript_id "TCONS_00002483"; exon_number "1"; oId "CUFF.10452.5"; tss_id "TSS1815";
chr1	Cufflinks	exon	89930711	89933235	.	+	.	gene_id "XLOC_001235"; transcript_id "TCONS_00002483"; exon_number "2"; oId "CUFF.10452.5"; tss_id "TSS1815";
chr1	Cufflinks	exon	89933619	89935082	.	+	.	gene_id "XLOC_001235"; transcript_id "TCONS_00002483"; exon_number "3"; oId "CUFF.10452.5"; tss_id "TSS1815";
chr1	Cufflinks	exon	91414557	91415787	.	+	.	gene_id "XLOC_001261"; transcript_id "TCONS_00002560"; exon_number "1"; oId "CUFF.10911.1"; tss_id "TSS1861";
chr1	Cufflinks	exon	91416738	91417988	.	+	.	gene_id "XLOC_001261"; transcript_id "TCONS_00002560"; exon_number "2"; oId "CUFF.10911.1"; tss_id "TSS1861";
chr1	Cufflinks	exon	91989051	91990832	.	+	.	gene_id "XLOC_001273"; transcript_id "TCONS_00002584"; exon_number "1"; oId "CUFF.12369.1"; tss_id "TSS1876";
chr1	Cufflinks	exon	91990873	91992628	.	+	.	gene_id "XLOC_001273"; transcript_id "TCONS_00002584"; exon_number "2"; oId "CUFF.12369.1"; tss_id "TSS1876";
chr1	Cufflinks	exon	92680933	92682809	.	+	.	gene_id "XLOC_001290"; transcript_id "TCONS_00002626"; exon_number "1"; oId "CUFF.11022.19"; tss_id "TSS1899";
chr1	Cufflinks	exon	92683142	92685066	.	+	.	gene_id "XLOC_001290"; transcript_id "TCONS_00002626"; exon_number "2"; oId "CUFF.11022.19"; tss_id "TSS1899";
chr1	Cufflinks	exon	95667310	95668156	.	+	.	gene_id "XLOC_001345"; transcript_id "TCONS_00002759"; exon_number "1"; oId "CUFF.11676.1"; tss_id "TSS2000";
chr1	Cufflinks	exon	95671411	95671643	.	+	.	gene_id "XLOC_001345"; transcript_id "TCONS_00002759"; exon_number "2"; oId "CUFF.11676.1"; tss_id "TSS2000";
chr1	Cufflinks	exon	95675337	95675418	.	+	.	gene_id "XLOC_001345"; transcript_id "TCONS_00002759"; exon_number "3"; oId "CUFF.11676.1"; tss_id "TSS2000";
chr1	Cufflinks	exon	95675851	95679832	.	+	.	gene_id "XLOC_001345"; transcript_id "TCONS_00002759"; exon_number "4"; oId "CUFF.11676.1"; tss_id "TSS2000";
chr1	Cufflinks	exon	95667568	95668156	.	+	.	gene_id "XLOC_001345"; transcript_id "TCONS_00002760"; exon_number "1"; oId "CUFF.11676.2"; tss_id "TSS2001";
chr1	Cufflinks	exon	95671411	95671642	.	+	.	gene_id "XLOC_001345"; transcript_id "TCONS_00002760"; exon_number "2"; oId "CUFF.11676.2"; tss_id "TSS2001";
chr1	Cufflinks	exon	95675336	95675418	.	+	.	gene_id "XLOC_001345"; transcript_id "TCONS_00002760"; exon_number "3"; oId "CUFF.11676.2"; tss_id "TSS2001";
chr1	Cufflinks	exon	95675851	95679832	.	+	.	gene_id "XLOC_001345"; transcript_id "TCONS_00002760"; exon_number "4"; oId "CUFF.11676.2"; tss_id "TSS2001";
chr1	Cufflinks	exon	95667692	95668156	.	+	.	gene_id "XLOC_001345"; transcript_id "TCONS_00002761"; exon_number "1"; oId "CUFF.11676.3"; tss_id "TSS2002";
chr1	Cufflinks	exon	95671411	95671642	.	+	.	gene_id "XLOC_001345"; transcript_id "TCONS_00002761"; exon_number "2"; oId "CUFF.11676.3"; tss_id "TSS2002";
chr1	Cufflinks	exon	95675336	95679832	.	+	.	gene_id "XLOC_001345"; transcript_id "TCONS_00002761"; exon_number "3"; oId "CUFF.11676.3"; tss_id "TSS2002";
chr1	Cufflinks	exon	95667716	95668156	.	+	.	gene_id "XLOC_001345"; transcript_id "TCONS_00002763"; exon_number "1"; oId "CUFF.11676.5"; tss_id "TSS2002";
chr1	Cufflinks	exon	95671411	95671643	.	+	.	gene_id "XLOC_001345"; transcript_id "TCONS_00002763"; exon_number "2"; oId "CUFF.11676.5"; tss_id "TSS2002";
chr1	Cufflinks	exon	95675337	95679832	.	+	.	gene_id "XLOC_001345"; transcript_id "TCONS_00002763"; exon_number "3"; oId "CUFF.11676.5"; tss_id "TSS2002";
chr1	Cufflinks	exon	95667716	95668156	.	+	.	gene_id "XLOC_001345"; transcript_id "TCONS_00002762"; exon_number "1"; oId "CUFF.11676.4"; tss_id "TSS2002";
chr1	Cufflinks	exon	95671411	95671642	.	+	.	gene_id "XLOC_001345"; transcript_id "TCONS_00002762"; exon_number "2"; oId "CUFF.11676.4"; tss_id "TSS2002";
chr1	Cufflinks	exon	95675336	95675419	.	+	.	gene_id "XLOC_001345"; transcript_id "TCONS_00002762"; exon_number "3"; oId "CUFF.11676.4"; tss_id "TSS2002";
chr1	Cufflinks	exon	95675852	95679832	.	+	.	gene_id "XLOC_001345"; transcript_id "TCONS_00002762"; exon_number "4"; oId "CUFF.11676.4"; tss_id "TSS2002";
chr1	Cufflinks	exon	95668490	95671642	.	+	.	gene_id "XLOC_001345"; transcript_id "TCONS_00002765"; exon_number "1"; oId "CUFF.11676.7"; tss_id "TSS2003";
chr1	Cufflinks	exon	95675336	95675418	.	+	.	gene_id "XLOC_001345"; transcript_id "TCONS_00002765"; exon_number "2"; oId "CUFF.11676.7"; tss_id "TSS2003";
chr1	Cufflinks	exon	95675851	95679832	.	+	.	gene_id "XLOC_001345"; transcript_id "TCONS_00002765"; exon_number "3"; oId "CUFF.11676.7"; tss_id "TSS2003";
chr1	Cufflinks	exon	96871002	96871256	.	+	.	gene_id "XLOC_001363"; transcript_id "TCONS_00002783"; exon_number "1"; oId "CUFF.11695.1"; tss_id "TSS2021";
chr1	Cufflinks	exon	96872190	96872390	.	+	.	gene_id "XLOC_001363"; transcript_id "TCONS_00002783"; exon_number "2"; oId "CUFF.11695.1"; tss_id "TSS2021";
chr1	Cufflinks	exon	96877834	96881787	.	+	.	gene_id "XLOC_001363"; transcript_id "TCONS_00002783"; exon_number "3"; oId "CUFF.11695.1"; tss_id "TSS2021";
chr1	Cufflinks	exon	96871020	96871256	.	+	.	gene_id "XLOC_001363"; transcript_id "TCONS_00002784"; exon_number "1"; oId "CUFF.11695.2"; tss_id "TSS2021";
chr1	Cufflinks	exon	96872190	96872390	.	+	.	gene_id "XLOC_001363"; transcript_id "TCONS_00002784"; exon_number "2"; oId "CUFF.11695.2"; tss_id "TSS2021";
chr1	Cufflinks	exon	96872485	96872668	.	+	.	gene_id "XLOC_001363"; transcript_id "TCONS_00002784"; exon_number "3"; oId "CUFF.11695.2"; tss_id "TSS2021";
chr1	Cufflinks	exon	96877834	96881787	.	+	.	gene_id "XLOC_001363"; transcript_id "TCONS_00002784"; exon_number "4"; oId "CUFF.11695.2"; tss_id "TSS2021";
chr1	Cufflinks	exon	97675278	97677025	.	+	.	gene_id "XLOC_001369"; transcript_id "TCONS_00002791"; exon_number "1"; oId "CUFF.11664.2"; tss_id "TSS2027";
chr1	Cufflinks	exon	97691334	97691395	.	+	.	gene_id "XLOC_001369"; transcript_id "TCONS_00002791"; exon_number "2"; oId "CUFF.11664.2"; tss_id "TSS2027";
chr1	Cufflinks	exon	97695937	97699748	.	+	.	gene_id "XLOC_001369"; transcript_id "TCONS_00002791"; exon_number "3"; oId "CUFF.11664.2"; tss_id "TSS2027";
chr1	Cufflinks	exon	97675278	97677027	.	+	.	gene_id "XLOC_001369"; transcript_id "TCONS_00002790"; exon_number "1"; oId "CUFF.11664.1"; tss_id "TSS2027";
chr1	Cufflinks	exon	97691336	97691503	.	+	.	gene_id "XLOC_001369"; transcript_id "TCONS_00002790"; exon_number "2"; oId "CUFF.11664.1"; tss_id "TSS2027";
chr1	Cufflinks	exon	97695937	97699748	.	+	.	gene_id "XLOC_001369"; transcript_id "TCONS_00002790"; exon_number "3"; oId "CUFF.11664.1"; tss_id "TSS2027";
chr1	Cufflinks	exon	98131408	98131704	.	+	.	gene_id "XLOC_001373"; transcript_id "TCONS_00002805"; exon_number "1"; oId "CUFF.11749.1"; tss_id "TSS2036";
chr1	Cufflinks	exon	98133512	98133602	.	+	.	gene_id "XLOC_001373"; transcript_id "TCONS_00002805"; exon_number "2"; oId "CUFF.11749.1"; tss_id "TSS2036";
chr1	Cufflinks	exon	98134294	98134340	.	+	.	gene_id "XLOC_001373"; transcript_id "TCONS_00002805"; exon_number "3"; oId "CUFF.11749.1"; tss_id "TSS2036";
chr1	Cufflinks	exon	98138054	98138691	.	+	.	gene_id "XLOC_001373"; transcript_id "TCONS_00002805"; exon_number "4"; oId "CUFF.11749.1"; tss_id "TSS2036";
chr1	Cufflinks	exon	98131456	98131704	.	+	.	gene_id "XLOC_001373"; transcript_id "TCONS_00002807"; exon_number "1"; oId "CUFF.11749.5"; tss_id "TSS2036";
chr1	Cufflinks	exon	98133512	98133601	.	+	.	gene_id "XLOC_001373"; transcript_id "TCONS_00002807"; exon_number "2"; oId "CUFF.11749.5"; tss_id "TSS2036";
chr1	Cufflinks	exon	98134293	98134340	.	+	.	gene_id "XLOC_001373"; transcript_id "TCONS_00002807"; exon_number "3"; oId "CUFF.11749.5"; tss_id "TSS2036";
chr1	Cufflinks	exon	98138054	98138691	.	+	.	gene_id "XLOC_001373"; transcript_id "TCONS_00002807"; exon_number "4"; oId "CUFF.11749.5"; tss_id "TSS2036";
chr1	Cufflinks	exon	98131456	98131704	.	+	.	gene_id "XLOC_001373"; transcript_id "TCONS_00002806"; exon_number "1"; oId "CUFF.11749.2"; tss_id "TSS2036";
chr1	Cufflinks	exon	98133512	98133602	.	+	.	gene_id "XLOC_001373"; transcript_id "TCONS_00002806"; exon_number "2"; oId "CUFF.11749.2"; tss_id "TSS2036";
chr1	Cufflinks	exon	98134294	98134339	.	+	.	gene_id "XLOC_001373"; transcript_id "TCONS_00002806"; exon_number "3"; oId "CUFF.11749.2"; tss_id "TSS2036";
chr1	Cufflinks	exon	98138053	98138691	.	+	.	gene_id "XLOC_001373"; transcript_id "TCONS_00002806"; exon_number "4"; oId "CUFF.11749.2"; tss_id "TSS2036";
chr1	Cufflinks	exon	98131456	98131704	.	+	.	gene_id "XLOC_001373"; transcript_id "TCONS_00002808"; exon_number "1"; oId "CUFF.11749.4"; tss_id "TSS2036";
chr1	Cufflinks	exon	98133512	98133601	.	+	.	gene_id "XLOC_001373"; transcript_id "TCONS_00002808"; exon_number "2"; oId "CUFF.11749.4"; tss_id "TSS2036";
chr1	Cufflinks	exon	98134293	98134339	.	+	.	gene_id "XLOC_001373"; transcript_id "TCONS_00002808"; exon_number "3"; oId "CUFF.11749.4"; tss_id "TSS2036";
chr1	Cufflinks	exon	98143297	98144655	.	+	.	gene_id "XLOC_001373"; transcript_id "TCONS_00002808"; exon_number "4"; oId "CUFF.11749.4"; tss_id "TSS2036";
chr1	Cufflinks	exon	98131456	98131704	.	+	.	gene_id "XLOC_001373"; transcript_id "TCONS_00002811"; exon_number "1"; oId "CUFF.11749.7"; tss_id "TSS2036";
chr1	Cufflinks	exon	98133512	98143465	.	+	.	gene_id "XLOC_001373"; transcript_id "TCONS_00002811"; exon_number "2"; oId "CUFF.11749.7"; tss_id "TSS2036";
chr1	Cufflinks	exon	98145947	98146286	.	+	.	gene_id "XLOC_001373"; transcript_id "TCONS_00002811"; exon_number "3"; oId "CUFF.11749.7"; tss_id "TSS2036";
chr1	Cufflinks	exon	98131456	98131704	.	+	.	gene_id "XLOC_001373"; transcript_id "TCONS_00002810"; exon_number "1"; oId "CUFF.11749.6"; tss_id "TSS2036";
chr1	Cufflinks	exon	98133512	98133601	.	+	.	gene_id "XLOC_001373"; transcript_id "TCONS_00002810"; exon_number "2"; oId "CUFF.11749.6"; tss_id "TSS2036";
chr1	Cufflinks	exon	98134293	98134339	.	+	.	gene_id "XLOC_001373"; transcript_id "TCONS_00002810"; exon_number "3"; oId "CUFF.11749.6"; tss_id "TSS2036";
chr1	Cufflinks	exon	98138053	98143465	.	+	.	gene_id "XLOC_001373"; transcript_id "TCONS_00002810"; exon_number "4"; oId "CUFF.11749.6"; tss_id "TSS2036";
chr1	Cufflinks	exon	98145947	98146286	.	+	.	gene_id "XLOC_001373"; transcript_id "TCONS_00002810"; exon_number "5"; oId "CUFF.11749.6"; tss_id "TSS2036";
chr1	Cufflinks	exon	98131467	98131704	.	+	.	gene_id "XLOC_001373"; transcript_id "TCONS_00002812"; exon_number "1"; oId "CUFF.11749.8"; tss_id "TSS2036";
chr1	Cufflinks	exon	98133512	98133601	.	+	.	gene_id "XLOC_001373"; transcript_id "TCONS_00002812"; exon_number "2"; oId "CUFF.11749.8"; tss_id "TSS2036";
chr1	Cufflinks	exon	98143297	98144655	.	+	.	gene_id "XLOC_001373"; transcript_id "TCONS_00002812"; exon_number "3"; oId "CUFF.11749.8"; tss_id "TSS2036";
chr1	Cufflinks	exon	101883694	101895910	.	+	.	gene_id "XLOC_001426"; transcript_id "TCONS_00002877"; exon_number "1"; oId "CUFF.12374.3"; tss_id "TSS2095";
chr1	Cufflinks	exon	101897904	101903923	.	+	.	gene_id "XLOC_001426"; transcript_id "TCONS_00002877"; exon_number "2"; oId "CUFF.12374.3"; tss_id "TSS2095";
chr1	Cufflinks	exon	101883694	101895909	.	+	.	gene_id "XLOC_001426"; transcript_id "TCONS_00002876"; exon_number "1"; oId "CUFF.12374.2"; tss_id "TSS2095";
chr1	Cufflinks	exon	101897903	101903923	.	+	.	gene_id "XLOC_001426"; transcript_id "TCONS_00002876"; exon_number "2"; oId "CUFF.12374.2"; tss_id "TSS2095";
chr1	Cufflinks	exon	106515768	106515886	.	+	.	gene_id "XLOC_001488"; transcript_id "TCONS_00002975"; exon_number "1"; oId "CUFF.12756.1"; tss_id "TSS2174";
chr1	Cufflinks	exon	106518284	106518437	.	+	.	gene_id "XLOC_001488"; transcript_id "TCONS_00002975"; exon_number "2"; oId "CUFF.12756.1"; tss_id "TSS2174";
chr1	Cufflinks	exon	106518981	106519623	.	+	.	gene_id "XLOC_001488"; transcript_id "TCONS_00002975"; exon_number "3"; oId "CUFF.12756.1"; tss_id "TSS2174";
chr1	Cufflinks	exon	106521977	106522122	.	+	.	gene_id "XLOC_001488"; transcript_id "TCONS_00002975"; exon_number "4"; oId "CUFF.12756.1"; tss_id "TSS2174";
chr1	Cufflinks	exon	106523647	106523695	.	+	.	gene_id "XLOC_001488"; transcript_id "TCONS_00002975"; exon_number "5"; oId "CUFF.12756.1"; tss_id "TSS2174";
chr1	Cufflinks	exon	106523910	106524193	.	+	.	gene_id "XLOC_001488"; transcript_id "TCONS_00002975"; exon_number "6"; oId "CUFF.12756.1"; tss_id "TSS2174";
chr1	Cufflinks	exon	106527055	106528000	.	+	.	gene_id "XLOC_001488"; transcript_id "TCONS_00002975"; exon_number "7"; oId "CUFF.12756.1"; tss_id "TSS2174";
chr1	Cufflinks	exon	106528517	106528630	.	+	.	gene_id "XLOC_001488"; transcript_id "TCONS_00002975"; exon_number "8"; oId "CUFF.12756.1"; tss_id "TSS2174";
chr1	Cufflinks	exon	106529657	106533573	.	+	.	gene_id "XLOC_001488"; transcript_id "TCONS_00002975"; exon_number "9"; oId "CUFF.12756.1"; tss_id "TSS2174";
chr1	Cufflinks	exon	106515772	106515886	.	+	.	gene_id "XLOC_001488"; transcript_id "TCONS_00002976"; exon_number "1"; oId "CUFF.12756.2"; tss_id "TSS2174";
chr1	Cufflinks	exon	106518284	106518437	.	+	.	gene_id "XLOC_001488"; transcript_id "TCONS_00002976"; exon_number "2"; oId "CUFF.12756.2"; tss_id "TSS2174";
chr1	Cufflinks	exon	106518981	106519623	.	+	.	gene_id "XLOC_001488"; transcript_id "TCONS_00002976"; exon_number "3"; oId "CUFF.12756.2"; tss_id "TSS2174";
chr1	Cufflinks	exon	106521977	106522123	.	+	.	gene_id "XLOC_001488"; transcript_id "TCONS_00002976"; exon_number "4"; oId "CUFF.12756.2"; tss_id "TSS2174";
chr1	Cufflinks	exon	106523577	106523695	.	+	.	gene_id "XLOC_001488"; transcript_id "TCONS_00002976"; exon_number "5"; oId "CUFF.12756.2"; tss_id "TSS2174";
chr1	Cufflinks	exon	106523910	106524192	.	+	.	gene_id "XLOC_001488"; transcript_id "TCONS_00002976"; exon_number "6"; oId "CUFF.12756.2"; tss_id "TSS2174";
chr1	Cufflinks	exon	106527054	106528630	.	+	.	gene_id "XLOC_001488"; transcript_id "TCONS_00002976"; exon_number "7"; oId "CUFF.12756.2"; tss_id "TSS2174";
chr1	Cufflinks	exon	106529657	106533573	.	+	.	gene_id "XLOC_001488"; transcript_id "TCONS_00002976"; exon_number "8"; oId "CUFF.12756.2"; tss_id "TSS2174";
chr1	Cufflinks	exon	106515778	106516076	.	+	.	gene_id "XLOC_001488"; transcript_id "TCONS_00002978"; exon_number "1"; oId "CUFF.12756.4"; tss_id "TSS2174";
chr1	Cufflinks	exon	106518284	106519623	.	+	.	gene_id "XLOC_001488"; transcript_id "TCONS_00002978"; exon_number "2"; oId "CUFF.12756.4"; tss_id "TSS2174";
chr1	Cufflinks	exon	106521977	106524192	.	+	.	gene_id "XLOC_001488"; transcript_id "TCONS_00002978"; exon_number "3"; oId "CUFF.12756.4"; tss_id "TSS2174";
chr1	Cufflinks	exon	106527054	106528000	.	+	.	gene_id "XLOC_001488"; transcript_id "TCONS_00002978"; exon_number "4"; oId "CUFF.12756.4"; tss_id "TSS2174";
chr1	Cufflinks	exon	106528517	106528818	.	+	.	gene_id "XLOC_001488"; transcript_id "TCONS_00002978"; exon_number "5"; oId "CUFF.12756.4"; tss_id "TSS2174";
chr1	Cufflinks	exon	106529658	106533573	.	+	.	gene_id "XLOC_001488"; transcript_id "TCONS_00002978"; exon_number "6"; oId "CUFF.12756.4"; tss_id "TSS2174";
chr1	Cufflinks	exon	106515780	106515886	.	+	.	gene_id "XLOC_001488"; transcript_id "TCONS_00002980"; exon_number "1"; oId "CUFF.12756.6"; tss_id "TSS2174";
chr1	Cufflinks	exon	106518981	106519626	.	+	.	gene_id "XLOC_001488"; transcript_id "TCONS_00002980"; exon_number "2"; oId "CUFF.12756.6"; tss_id "TSS2174";
chr1	Cufflinks	exon	106521980	106522123	.	+	.	gene_id "XLOC_001488"; transcript_id "TCONS_00002980"; exon_number "3"; oId "CUFF.12756.6"; tss_id "TSS2174";
chr1	Cufflinks	exon	106523577	106523696	.	+	.	gene_id "XLOC_001488"; transcript_id "TCONS_00002980"; exon_number "4"; oId "CUFF.12756.6"; tss_id "TSS2174";
chr1	Cufflinks	exon	106523911	106524192	.	+	.	gene_id "XLOC_001488"; transcript_id "TCONS_00002980"; exon_number "5"; oId "CUFF.12756.6"; tss_id "TSS2174";
chr1	Cufflinks	exon	106527054	106528000	.	+	.	gene_id "XLOC_001488"; transcript_id "TCONS_00002980"; exon_number "6"; oId "CUFF.12756.6"; tss_id "TSS2174";
chr1	Cufflinks	exon	106528517	106528817	.	+	.	gene_id "XLOC_001488"; transcript_id "TCONS_00002980"; exon_number "7"; oId "CUFF.12756.6"; tss_id "TSS2174";
chr1	Cufflinks	exon	106529657	106533573	.	+	.	gene_id "XLOC_001488"; transcript_id "TCONS_00002980"; exon_number "8"; oId "CUFF.12756.6"; tss_id "TSS2174";
chr1	Cufflinks	exon	106515782	106515886	.	+	.	gene_id "XLOC_001488"; transcript_id "TCONS_00002981"; exon_number "1"; oId "CUFF.12756.7"; tss_id "TSS2174";
chr1	Cufflinks	exon	106518981	106519623	.	+	.	gene_id "XLOC_001488"; transcript_id "TCONS_00002981"; exon_number "2"; oId "CUFF.12756.7"; tss_id "TSS2174";
chr1	Cufflinks	exon	106521977	106524192	.	+	.	gene_id "XLOC_001488"; transcript_id "TCONS_00002981"; exon_number "3"; oId "CUFF.12756.7"; tss_id "TSS2174";
chr1	Cufflinks	exon	106527054	106528000	.	+	.	gene_id "XLOC_001488"; transcript_id "TCONS_00002981"; exon_number "4"; oId "CUFF.12756.7"; tss_id "TSS2174";
chr1	Cufflinks	exon	106528517	106528630	.	+	.	gene_id "XLOC_001488"; transcript_id "TCONS_00002981"; exon_number "5"; oId "CUFF.12756.7"; tss_id "TSS2174";
chr1	Cufflinks	exon	106529657	106533573	.	+	.	gene_id "XLOC_001488"; transcript_id "TCONS_00002981"; exon_number "6"; oId "CUFF.12756.7"; tss_id "TSS2174";
chr1	Cufflinks	exon	106515834	106515886	.	+	.	gene_id "XLOC_001488"; transcript_id "TCONS_00002982"; exon_number "1"; oId "CUFF.12756.8"; tss_id "TSS2174";
chr1	Cufflinks	exon	106518284	106518437	.	+	.	gene_id "XLOC_001488"; transcript_id "TCONS_00002982"; exon_number "2"; oId "CUFF.12756.8"; tss_id "TSS2174";
chr1	Cufflinks	exon	106518981	106519623	.	+	.	gene_id "XLOC_001488"; transcript_id "TCONS_00002982"; exon_number "3"; oId "CUFF.12756.8"; tss_id "TSS2174";
chr1	Cufflinks	exon	106521977	106523695	.	+	.	gene_id "XLOC_001488"; transcript_id "TCONS_00002982"; exon_number "4"; oId "CUFF.12756.8"; tss_id "TSS2174";
chr1	Cufflinks	exon	106523910	106524192	.	+	.	gene_id "XLOC_001488"; transcript_id "TCONS_00002982"; exon_number "5"; oId "CUFF.12756.8"; tss_id "TSS2174";
chr1	Cufflinks	exon	106527054	106527119	.	+	.	gene_id "XLOC_001488"; transcript_id "TCONS_00002982"; exon_number "6"; oId "CUFF.12756.8"; tss_id "TSS2174";
chr1	Cufflinks	exon	106527640	106528000	.	+	.	gene_id "XLOC_001488"; transcript_id "TCONS_00002982"; exon_number "7"; oId "CUFF.12756.8"; tss_id "TSS2174";
chr1	Cufflinks	exon	106528517	106528818	.	+	.	gene_id "XLOC_001488"; transcript_id "TCONS_00002982"; exon_number "8"; oId "CUFF.12756.8"; tss_id "TSS2174";
chr1	Cufflinks	exon	106529658	106533573	.	+	.	gene_id "XLOC_001488"; transcript_id "TCONS_00002982"; exon_number "9"; oId "CUFF.12756.8"; tss_id "TSS2174";
chr1	Cufflinks	exon	106515839	106515886	.	+	.	gene_id "XLOC_001488"; transcript_id "TCONS_00002983"; exon_number "1"; oId "CUFF.12756.13"; tss_id "TSS2174";
chr1	Cufflinks	exon	106518284	106518437	.	+	.	gene_id "XLOC_001488"; transcript_id "TCONS_00002983"; exon_number "2"; oId "CUFF.12756.13"; tss_id "TSS2174";
chr1	Cufflinks	exon	106518981	106519623	.	+	.	gene_id "XLOC_001488"; transcript_id "TCONS_00002983"; exon_number "3"; oId "CUFF.12756.13"; tss_id "TSS2174";
chr1	Cufflinks	exon	106523576	106528276	.	+	.	gene_id "XLOC_001488"; transcript_id "TCONS_00002983"; exon_number "4"; oId "CUFF.12756.13"; tss_id "TSS2174";
chr1	Cufflinks	exon	106515839	106515886	.	+	.	gene_id "XLOC_001488"; transcript_id "TCONS_00002986"; exon_number "1"; oId "CUFF.12756.12"; tss_id "TSS2174";
chr1	Cufflinks	exon	106518284	106518437	.	+	.	gene_id "XLOC_001488"; transcript_id "TCONS_00002986"; exon_number "2"; oId "CUFF.12756.12"; tss_id "TSS2174";
chr1	Cufflinks	exon	106518981	106519623	.	+	.	gene_id "XLOC_001488"; transcript_id "TCONS_00002986"; exon_number "3"; oId "CUFF.12756.12"; tss_id "TSS2174";
chr1	Cufflinks	exon	106521977	106522122	.	+	.	gene_id "XLOC_001488"; transcript_id "TCONS_00002986"; exon_number "4"; oId "CUFF.12756.12"; tss_id "TSS2174";
chr1	Cufflinks	exon	106523576	106523695	.	+	.	gene_id "XLOC_001488"; transcript_id "TCONS_00002986"; exon_number "5"; oId "CUFF.12756.12"; tss_id "TSS2174";
chr1	Cufflinks	exon	106523910	106524192	.	+	.	gene_id "XLOC_001488"; transcript_id "TCONS_00002986"; exon_number "6"; oId "CUFF.12756.12"; tss_id "TSS2174";
chr1	Cufflinks	exon	106527054	106527544	.	+	.	gene_id "XLOC_001488"; transcript_id "TCONS_00002986"; exon_number "7"; oId "CUFF.12756.12"; tss_id "TSS2174";
chr1	Cufflinks	exon	106527640	106528000	.	+	.	gene_id "XLOC_001488"; transcript_id "TCONS_00002986"; exon_number "8"; oId "CUFF.12756.12"; tss_id "TSS2174";
chr1	Cufflinks	exon	106528517	106528817	.	+	.	gene_id "XLOC_001488"; transcript_id "TCONS_00002986"; exon_number "9"; oId "CUFF.12756.12"; tss_id "TSS2174";
chr1	Cufflinks	exon	106529657	106533573	.	+	.	gene_id "XLOC_001488"; transcript_id "TCONS_00002986"; exon_number "10"; oId "CUFF.12756.12"; tss_id "TSS2174";
chr1	Cufflinks	exon	106515839	106515886	.	+	.	gene_id "XLOC_001488"; transcript_id "TCONS_00002984"; exon_number "1"; oId "CUFF.12756.10"; tss_id "TSS2174";
chr1	Cufflinks	exon	106518284	106518437	.	+	.	gene_id "XLOC_001488"; transcript_id "TCONS_00002984"; exon_number "2"; oId "CUFF.12756.10"; tss_id "TSS2174";
chr1	Cufflinks	exon	106518981	106519623	.	+	.	gene_id "XLOC_001488"; transcript_id "TCONS_00002984"; exon_number "3"; oId "CUFF.12756.10"; tss_id "TSS2174";
chr1	Cufflinks	exon	106521977	106522122	.	+	.	gene_id "XLOC_001488"; transcript_id "TCONS_00002984"; exon_number "4"; oId "CUFF.12756.10"; tss_id "TSS2174";
chr1	Cufflinks	exon	106523576	106523697	.	+	.	gene_id "XLOC_001488"; transcript_id "TCONS_00002984"; exon_number "5"; oId "CUFF.12756.10"; tss_id "TSS2174";
chr1	Cufflinks	exon	106523912	106528000	.	+	.	gene_id "XLOC_001488"; transcript_id "TCONS_00002984"; exon_number "6"; oId "CUFF.12756.10"; tss_id "TSS2174";
chr1	Cufflinks	exon	106528517	106528630	.	+	.	gene_id "XLOC_001488"; transcript_id "TCONS_00002984"; exon_number "7"; oId "CUFF.12756.10"; tss_id "TSS2174";
chr1	Cufflinks	exon	106529657	106533573	.	+	.	gene_id "XLOC_001488"; transcript_id "TCONS_00002984"; exon_number "8"; oId "CUFF.12756.10"; tss_id "TSS2174";
chr1	Cufflinks	exon	106517085	106519623	.	+	.	gene_id "XLOC_001488"; transcript_id "TCONS_00002989"; exon_number "1"; oId "CUFF.12756.15"; tss_id "TSS2176";
chr1	Cufflinks	exon	106521977	106523695	.	+	.	gene_id "XLOC_001488"; transcript_id "TCONS_00002989"; exon_number "2"; oId "CUFF.12756.15"; tss_id "TSS2176";
chr1	Cufflinks	exon	106523910	106524192	.	+	.	gene_id "XLOC_001488"; transcript_id "TCONS_00002989"; exon_number "3"; oId "CUFF.12756.15"; tss_id "TSS2176";
chr1	Cufflinks	exon	106527054	106527544	.	+	.	gene_id "XLOC_001488"; transcript_id "TCONS_00002989"; exon_number "4"; oId "CUFF.12756.15"; tss_id "TSS2176";
chr1	Cufflinks	exon	106527640	106528000	.	+	.	gene_id "XLOC_001488"; transcript_id "TCONS_00002989"; exon_number "5"; oId "CUFF.12756.15"; tss_id "TSS2176";
chr1	Cufflinks	exon	106528517	106528818	.	+	.	gene_id "XLOC_001488"; transcript_id "TCONS_00002989"; exon_number "6"; oId "CUFF.12756.15"; tss_id "TSS2176";
chr1	Cufflinks	exon	106529658	106533573	.	+	.	gene_id "XLOC_001488"; transcript_id "TCONS_00002989"; exon_number "7"; oId "CUFF.12756.15"; tss_id "TSS2176";
chr1	Cufflinks	exon	106517137	106518437	.	+	.	gene_id "XLOC_001488"; transcript_id "TCONS_00002991"; exon_number "1"; oId "CUFF.12756.17"; tss_id "TSS2176";
chr1	Cufflinks	exon	106518981	106519623	.	+	.	gene_id "XLOC_001488"; transcript_id "TCONS_00002991"; exon_number "2"; oId "CUFF.12756.17"; tss_id "TSS2176";
chr1	Cufflinks	exon	106521977	106522122	.	+	.	gene_id "XLOC_001488"; transcript_id "TCONS_00002991"; exon_number "3"; oId "CUFF.12756.17"; tss_id "TSS2176";
chr1	Cufflinks	exon	106523576	106523695	.	+	.	gene_id "XLOC_001488"; transcript_id "TCONS_00002991"; exon_number "4"; oId "CUFF.12756.17"; tss_id "TSS2176";
chr1	Cufflinks	exon	106523910	106524192	.	+	.	gene_id "XLOC_001488"; transcript_id "TCONS_00002991"; exon_number "5"; oId "CUFF.12756.17"; tss_id "TSS2176";
chr1	Cufflinks	exon	106527054	106527544	.	+	.	gene_id "XLOC_001488"; transcript_id "TCONS_00002991"; exon_number "6"; oId "CUFF.12756.17"; tss_id "TSS2176";
chr1	Cufflinks	exon	106527640	106528000	.	+	.	gene_id "XLOC_001488"; transcript_id "TCONS_00002991"; exon_number "7"; oId "CUFF.12756.17"; tss_id "TSS2176";
chr1	Cufflinks	exon	106528517	106528818	.	+	.	gene_id "XLOC_001488"; transcript_id "TCONS_00002991"; exon_number "8"; oId "CUFF.12756.17"; tss_id "TSS2176";
chr1	Cufflinks	exon	106529658	106533573	.	+	.	gene_id "XLOC_001488"; transcript_id "TCONS_00002991"; exon_number "9"; oId "CUFF.12756.17"; tss_id "TSS2176";
chr1	Cufflinks	exon	106517138	106518438	.	+	.	gene_id "XLOC_001488"; transcript_id "TCONS_00002992"; exon_number "1"; oId "CUFF.12756.18"; tss_id "TSS2176";
chr1	Cufflinks	exon	106518982	106519623	.	+	.	gene_id "XLOC_001488"; transcript_id "TCONS_00002992"; exon_number "2"; oId "CUFF.12756.18"; tss_id "TSS2176";
chr1	Cufflinks	exon	106521977	106522122	.	+	.	gene_id "XLOC_001488"; transcript_id "TCONS_00002992"; exon_number "3"; oId "CUFF.12756.18"; tss_id "TSS2176";
chr1	Cufflinks	exon	106523576	106523695	.	+	.	gene_id "XLOC_001488"; transcript_id "TCONS_00002992"; exon_number "4"; oId "CUFF.12756.18"; tss_id "TSS2176";
chr1	Cufflinks	exon	106523910	106524192	.	+	.	gene_id "XLOC_001488"; transcript_id "TCONS_00002992"; exon_number "5"; oId "CUFF.12756.18"; tss_id "TSS2176";
chr1	Cufflinks	exon	106527054	106528000	.	+	.	gene_id "XLOC_001488"; transcript_id "TCONS_00002992"; exon_number "6"; oId "CUFF.12756.18"; tss_id "TSS2176";
chr1	Cufflinks	exon	106528517	106528630	.	+	.	gene_id "XLOC_001488"; transcript_id "TCONS_00002992"; exon_number "7"; oId "CUFF.12756.18"; tss_id "TSS2176";
chr1	Cufflinks	exon	106529657	106533573	.	+	.	gene_id "XLOC_001488"; transcript_id "TCONS_00002992"; exon_number "8"; oId "CUFF.12756.18"; tss_id "TSS2176";
chr1	Cufflinks	exon	106517432	106518437	.	+	.	gene_id "XLOC_001488"; transcript_id "TCONS_00002993"; exon_number "1"; oId "CUFF.12756.19"; tss_id "TSS2177";
chr1	Cufflinks	exon	106518981	106519625	.	+	.	gene_id "XLOC_001488"; transcript_id "TCONS_00002993"; exon_number "2"; oId "CUFF.12756.19"; tss_id "TSS2177";
chr1	Cufflinks	exon	106521979	106522123	.	+	.	gene_id "XLOC_001488"; transcript_id "TCONS_00002993"; exon_number "3"; oId "CUFF.12756.19"; tss_id "TSS2177";
chr1	Cufflinks	exon	106523577	106528276	.	+	.	gene_id "XLOC_001488"; transcript_id "TCONS_00002993"; exon_number "4"; oId "CUFF.12756.19"; tss_id "TSS2177";
chr1	Cufflinks	exon	106541943	106542439	.	+	.	gene_id "XLOC_001490"; transcript_id "TCONS_00003001"; exon_number "1"; oId "CUFF.13157.1"; tss_id "TSS2184";
chr1	Cufflinks	exon	106542614	106542671	.	+	.	gene_id "XLOC_001490"; transcript_id "TCONS_00003001"; exon_number "2"; oId "CUFF.13157.1"; tss_id "TSS2184";
chr1	Cufflinks	exon	106557980	106558992	.	+	.	gene_id "XLOC_001490"; transcript_id "TCONS_00003001"; exon_number "3"; oId "CUFF.13157.1"; tss_id "TSS2184";
chr1	Cufflinks	exon	106796822	106796970	.	+	.	gene_id "XLOC_001492"; transcript_id "TCONS_00003004"; exon_number "1"; oId "CUFF.12747.1"; tss_id "TSS2186";
chr1	Cufflinks	exon	106797591	106798923	.	+	.	gene_id "XLOC_001492"; transcript_id "TCONS_00003004"; exon_number "2"; oId "CUFF.12747.1"; tss_id "TSS2186";
chr1	Cufflinks	exon	128511758	128513463	.	+	.	gene_id "XLOC_001766"; transcript_id "TCONS_00003403"; exon_number "1"; oId "CUFF.15290.1"; tss_id "TSS2507";
chr1	Cufflinks	exon	128513611	128516950	.	+	.	gene_id "XLOC_001766"; transcript_id "TCONS_00003403"; exon_number "2"; oId "CUFF.15290.1"; tss_id "TSS2507";
chr1	Cufflinks	exon	128517552	128518629	.	+	.	gene_id "XLOC_001766"; transcript_id "TCONS_00003403"; exon_number "3"; oId "CUFF.15290.1"; tss_id "TSS2507";
chr1	Cufflinks	exon	128603386	128603660	.	+	.	gene_id "XLOC_001769"; transcript_id "TCONS_00003407"; exon_number "1"; oId "CUFF.15351.3"; tss_id "TSS2511";
chr1	Cufflinks	exon	128619921	128620131	.	+	.	gene_id "XLOC_001769"; transcript_id "TCONS_00003407"; exon_number "2"; oId "CUFF.15351.3"; tss_id "TSS2511";
chr1	Cufflinks	exon	128621681	128622940	.	+	.	gene_id "XLOC_001769"; transcript_id "TCONS_00003407"; exon_number "3"; oId "CUFF.15351.3"; tss_id "TSS2511";
chr1	Cufflinks	exon	128603386	128603660	.	+	.	gene_id "XLOC_001769"; transcript_id "TCONS_00003408"; exon_number "1"; oId "CUFF.15351.2"; tss_id "TSS2511";
chr1	Cufflinks	exon	128619921	128620131	.	+	.	gene_id "XLOC_001769"; transcript_id "TCONS_00003408"; exon_number "2"; oId "CUFF.15351.2"; tss_id "TSS2511";
chr1	Cufflinks	exon	128621681	128621825	.	+	.	gene_id "XLOC_001769"; transcript_id "TCONS_00003408"; exon_number "3"; oId "CUFF.15351.2"; tss_id "TSS2511";
chr1	Cufflinks	exon	128631203	128631404	.	+	.	gene_id "XLOC_001769"; transcript_id "TCONS_00003408"; exon_number "4"; oId "CUFF.15351.2"; tss_id "TSS2511";
chr1	Cufflinks	exon	128636122	128636843	.	+	.	gene_id "XLOC_001769"; transcript_id "TCONS_00003408"; exon_number "5"; oId "CUFF.15351.2"; tss_id "TSS2511";
chr1	Cufflinks	exon	128605061	128606260	.	+	.	gene_id "XLOC_001769"; transcript_id "TCONS_00003409"; exon_number "1"; oId "CUFF.15351.4"; tss_id "TSS2512";
chr1	Cufflinks	exon	128621681	128622940	.	+	.	gene_id "XLOC_001769"; transcript_id "TCONS_00003409"; exon_number "2"; oId "CUFF.15351.4"; tss_id "TSS2512";
chr1	Cufflinks	exon	131259507	131259553	.	+	.	gene_id "XLOC_001798"; transcript_id "TCONS_00003468"; exon_number "1"; oId "CUFF.15570.1"; tss_id "TSS2556";
chr1	Cufflinks	exon	131259934	131260553	.	+	.	gene_id "XLOC_001798"; transcript_id "TCONS_00003468"; exon_number "2"; oId "CUFF.15570.1"; tss_id "TSS2556";
chr1	Cufflinks	exon	131262142	131263394	.	+	.	gene_id "XLOC_001799"; transcript_id "TCONS_00003469"; exon_number "1"; oId "CUFF.15571.1"; tss_id "TSS2557";
chr1	Cufflinks	exon	131266451	131266749	.	+	.	gene_id "XLOC_001799"; transcript_id "TCONS_00003469"; exon_number "2"; oId "CUFF.15571.1"; tss_id "TSS2557";
chr1	Cufflinks	exon	131642562	131643375	.	+	.	gene_id "XLOC_001804"; transcript_id "TCONS_00003479"; exon_number "1"; oId "CUFF.15599.4"; tss_id "TSS2566";
chr1	Cufflinks	exon	131648653	131658348	.	+	.	gene_id "XLOC_001804"; transcript_id "TCONS_00003479"; exon_number "2"; oId "CUFF.15599.4"; tss_id "TSS2566";
chr1	Cufflinks	exon	131717398	131718548	.	+	.	gene_id "XLOC_001806"; transcript_id "TCONS_00003488"; exon_number "1"; oId "CUFF.15563.1"; tss_id "TSS2570";
chr1	Cufflinks	exon	131719285	131721311	.	+	.	gene_id "XLOC_001806"; transcript_id "TCONS_00003488"; exon_number "2"; oId "CUFF.15563.1"; tss_id "TSS2570";
chr1	Cufflinks	exon	132036805	132038198	.	+	.	gene_id "XLOC_001820"; transcript_id "TCONS_00003530"; exon_number "1"; oId "CUFF.16031.1"; tss_id "TSS2598";
chr1	Cufflinks	exon	132067704	132067945	.	+	.	gene_id "XLOC_001820"; transcript_id "TCONS_00003530"; exon_number "2"; oId "CUFF.16031.1"; tss_id "TSS2598";
chr1	Cufflinks	exon	132069280	132070478	.	+	.	gene_id "XLOC_001822"; transcript_id "TCONS_00003532"; exon_number "1"; oId "CUFF.15680.1"; tss_id "TSS2600";
chr1	Cufflinks	exon	132071027	132071171	.	+	.	gene_id "XLOC_001822"; transcript_id "TCONS_00003532"; exon_number "2"; oId "CUFF.15680.1"; tss_id "TSS2600";
chr1	Cufflinks	exon	132071606	132077603	.	+	.	gene_id "XLOC_001822"; transcript_id "TCONS_00003532"; exon_number "3"; oId "CUFF.15680.1"; tss_id "TSS2600";
chr1	Cufflinks	exon	132071607	132071857	.	+	.	gene_id "XLOC_001822"; transcript_id "TCONS_00003536"; exon_number "1"; oId "CUFF.15680.5"; tss_id "TSS2602";
chr1	Cufflinks	exon	132076410	132077562	.	+	.	gene_id "XLOC_001822"; transcript_id "TCONS_00003536"; exon_number "2"; oId "CUFF.15680.5"; tss_id "TSS2602";
chr1	Cufflinks	exon	132078573	132080448	.	+	.	gene_id "XLOC_001822"; transcript_id "TCONS_00003536"; exon_number "3"; oId "CUFF.15680.5"; tss_id "TSS2602";
chr1	Cufflinks	exon	132071607	132071857	.	+	.	gene_id "XLOC_001822"; transcript_id "TCONS_00003535"; exon_number "1"; oId "CUFF.15680.4"; tss_id "TSS2602";
chr1	Cufflinks	exon	132075037	132075660	.	+	.	gene_id "XLOC_001822"; transcript_id "TCONS_00003535"; exon_number "2"; oId "CUFF.15680.4"; tss_id "TSS2602";
chr1	Cufflinks	exon	132076410	132077562	.	+	.	gene_id "XLOC_001822"; transcript_id "TCONS_00003535"; exon_number "3"; oId "CUFF.15680.4"; tss_id "TSS2602";
chr1	Cufflinks	exon	132078573	132080448	.	+	.	gene_id "XLOC_001822"; transcript_id "TCONS_00003535"; exon_number "4"; oId "CUFF.15680.4"; tss_id "TSS2602";
chr1	Cufflinks	exon	132102365	132102742	.	+	.	gene_id "XLOC_001824"; transcript_id "TCONS_00003543"; exon_number "1"; oId "CUFF.15691.5"; tss_id "TSS2606";
chr1	Cufflinks	exon	132102853	132103076	.	+	.	gene_id "XLOC_001824"; transcript_id "TCONS_00003543"; exon_number "2"; oId "CUFF.15691.5"; tss_id "TSS2606";
chr1	Cufflinks	exon	132103806	132108627	.	+	.	gene_id "XLOC_001824"; transcript_id "TCONS_00003543"; exon_number "3"; oId "CUFF.15691.5"; tss_id "TSS2606";
chr1	Cufflinks	exon	132341996	132342067	.	+	.	gene_id "XLOC_001836"; transcript_id "TCONS_00003570"; exon_number "1"; oId "CUFF.15810.3"; tss_id "TSS2622";
chr1	Cufflinks	exon	132342311	132342401	.	+	.	gene_id "XLOC_001836"; transcript_id "TCONS_00003570"; exon_number "2"; oId "CUFF.15810.3"; tss_id "TSS2622";
chr1	Cufflinks	exon	132350374	132350571	.	+	.	gene_id "XLOC_001836"; transcript_id "TCONS_00003570"; exon_number "3"; oId "CUFF.15810.3"; tss_id "TSS2622";
chr1	Cufflinks	exon	132350903	132351594	.	+	.	gene_id "XLOC_001836"; transcript_id "TCONS_00003570"; exon_number "4"; oId "CUFF.15810.3"; tss_id "TSS2622";
chr1	Cufflinks	exon	132342016	132342067	.	+	.	gene_id "XLOC_001836"; transcript_id "TCONS_00003571"; exon_number "1"; oId "CUFF.15810.4"; tss_id "TSS2623";
chr1	Cufflinks	exon	132342311	132349626	.	+	.	gene_id "XLOC_001836"; transcript_id "TCONS_00003571"; exon_number "2"; oId "CUFF.15810.4"; tss_id "TSS2623";
chr1	Cufflinks	exon	132342023	132342067	.	+	.	gene_id "XLOC_001836"; transcript_id "TCONS_00003575"; exon_number "1"; oId "CUFF.15810.8"; tss_id "TSS2623";
chr1	Cufflinks	exon	132342311	132342401	.	+	.	gene_id "XLOC_001836"; transcript_id "TCONS_00003575"; exon_number "2"; oId "CUFF.15810.8"; tss_id "TSS2623";
chr1	Cufflinks	exon	132344316	132344677	.	+	.	gene_id "XLOC_001836"; transcript_id "TCONS_00003575"; exon_number "3"; oId "CUFF.15810.8"; tss_id "TSS2623";
chr1	Cufflinks	exon	132350374	132350571	.	+	.	gene_id "XLOC_001836"; transcript_id "TCONS_00003575"; exon_number "4"; oId "CUFF.15810.8"; tss_id "TSS2623";
chr1	Cufflinks	exon	132350771	132350859	.	+	.	gene_id "XLOC_001836"; transcript_id "TCONS_00003575"; exon_number "5"; oId "CUFF.15810.8"; tss_id "TSS2623";
chr1	Cufflinks	exon	132350968	132351594	.	+	.	gene_id "XLOC_001836"; transcript_id "TCONS_00003575"; exon_number "6"; oId "CUFF.15810.8"; tss_id "TSS2623";
chr1	Cufflinks	exon	132342023	132342067	.	+	.	gene_id "XLOC_001836"; transcript_id "TCONS_00003574"; exon_number "1"; oId "CUFF.15810.6"; tss_id "TSS2623";
chr1	Cufflinks	exon	132342311	132342401	.	+	.	gene_id "XLOC_001836"; transcript_id "TCONS_00003574"; exon_number "2"; oId "CUFF.15810.6"; tss_id "TSS2623";
chr1	Cufflinks	exon	132350374	132350571	.	+	.	gene_id "XLOC_001836"; transcript_id "TCONS_00003574"; exon_number "3"; oId "CUFF.15810.6"; tss_id "TSS2623";
chr1	Cufflinks	exon	132350771	132350859	.	+	.	gene_id "XLOC_001836"; transcript_id "TCONS_00003574"; exon_number "4"; oId "CUFF.15810.6"; tss_id "TSS2623";
chr1	Cufflinks	exon	132350968	132351594	.	+	.	gene_id "XLOC_001836"; transcript_id "TCONS_00003574"; exon_number "5"; oId "CUFF.15810.6"; tss_id "TSS2623";
chr1	Cufflinks	exon	132342078	132342198	.	+	.	gene_id "XLOC_001836"; transcript_id "TCONS_00003577"; exon_number "1"; oId "CUFF.15810.10"; tss_id "TSS2623";
chr1	Cufflinks	exon	132342311	132349626	.	+	.	gene_id "XLOC_001836"; transcript_id "TCONS_00003577"; exon_number "2"; oId "CUFF.15810.10"; tss_id "TSS2623";
chr1	Cufflinks	exon	132342081	132342198	.	+	.	gene_id "XLOC_001836"; transcript_id "TCONS_00003578"; exon_number "1"; oId "CUFF.15810.11"; tss_id "TSS2623";
chr1	Cufflinks	exon	132342311	132342401	.	+	.	gene_id "XLOC_001836"; transcript_id "TCONS_00003578"; exon_number "2"; oId "CUFF.15810.11"; tss_id "TSS2623";
chr1	Cufflinks	exon	132344316	132344680	.	+	.	gene_id "XLOC_001836"; transcript_id "TCONS_00003578"; exon_number "3"; oId "CUFF.15810.11"; tss_id "TSS2623";
chr1	Cufflinks	exon	132350377	132350571	.	+	.	gene_id "XLOC_001836"; transcript_id "TCONS_00003578"; exon_number "4"; oId "CUFF.15810.11"; tss_id "TSS2623";
chr1	Cufflinks	exon	132350771	132350859	.	+	.	gene_id "XLOC_001836"; transcript_id "TCONS_00003578"; exon_number "5"; oId "CUFF.15810.11"; tss_id "TSS2623";
chr1	Cufflinks	exon	132350968	132351594	.	+	.	gene_id "XLOC_001836"; transcript_id "TCONS_00003578"; exon_number "6"; oId "CUFF.15810.11"; tss_id "TSS2623";
chr1	Cufflinks	exon	132342162	132342198	.	+	.	gene_id "XLOC_001836"; transcript_id "TCONS_00003579"; exon_number "1"; oId "CUFF.15810.12"; tss_id "TSS2624";
chr1	Cufflinks	exon	132342311	132342401	.	+	.	gene_id "XLOC_001836"; transcript_id "TCONS_00003579"; exon_number "2"; oId "CUFF.15810.12"; tss_id "TSS2624";
chr1	Cufflinks	exon	132350374	132350571	.	+	.	gene_id "XLOC_001836"; transcript_id "TCONS_00003579"; exon_number "3"; oId "CUFF.15810.12"; tss_id "TSS2624";
chr1	Cufflinks	exon	132350771	132350859	.	+	.	gene_id "XLOC_001836"; transcript_id "TCONS_00003579"; exon_number "4"; oId "CUFF.15810.12"; tss_id "TSS2624";
chr1	Cufflinks	exon	132350968	132351594	.	+	.	gene_id "XLOC_001836"; transcript_id "TCONS_00003579"; exon_number "5"; oId "CUFF.15810.12"; tss_id "TSS2624";
chr1	Cufflinks	exon	133905677	133906689	.	+	.	gene_id "XLOC_001869"; transcript_id "TCONS_00003660"; exon_number "1"; oId "CUFF.16002.1"; tss_id "TSS2684";
chr1	Cufflinks	exon	133913677	133915267	.	+	.	gene_id "XLOC_001869"; transcript_id "TCONS_00003660"; exon_number "2"; oId "CUFF.16002.1"; tss_id "TSS2684";
chr1	Cufflinks	exon	134435628	134435870	.	+	.	gene_id "XLOC_001886"; transcript_id "TCONS_00003704"; exon_number "1"; oId "CUFF.16027.1"; tss_id "TSS2710";
chr1	Cufflinks	exon	134436525	134454263	.	+	.	gene_id "XLOC_001886"; transcript_id "TCONS_00003704"; exon_number "2"; oId "CUFF.16027.1"; tss_id "TSS2710";
chr1	Cufflinks	exon	135108961	135109041	.	+	.	gene_id "XLOC_001895"; transcript_id "TCONS_00003730"; exon_number "1"; oId "CUFF.16332.1"; tss_id "TSS2726";
chr1	Cufflinks	exon	135110136	135110354	.	+	.	gene_id "XLOC_001895"; transcript_id "TCONS_00003730"; exon_number "2"; oId "CUFF.16332.1"; tss_id "TSS2726";
chr1	Cufflinks	exon	135112764	135113378	.	+	.	gene_id "XLOC_001895"; transcript_id "TCONS_00003730"; exon_number "3"; oId "CUFF.16332.1"; tss_id "TSS2726";
chr1	Cufflinks	exon	135152963	135153537	.	+	.	gene_id "XLOC_001898"; transcript_id "TCONS_00003738"; exon_number "1"; oId "CUFF.16224.1"; tss_id "TSS2732";
chr1	Cufflinks	exon	135153779	135153806	.	+	.	gene_id "XLOC_001898"; transcript_id "TCONS_00003738"; exon_number "2"; oId "CUFF.16224.1"; tss_id "TSS2732";
chr1	Cufflinks	exon	135231995	135232351	.	+	.	gene_id "XLOC_001900"; transcript_id "TCONS_00003742"; exon_number "1"; oId "CUFF.16211.3"; tss_id "TSS2734";
chr1	Cufflinks	exon	135232521	135233462	.	+	.	gene_id "XLOC_001900"; transcript_id "TCONS_00003742"; exon_number "2"; oId "CUFF.16211.3"; tss_id "TSS2734";
chr1	Cufflinks	exon	135231995	135232467	.	+	.	gene_id "XLOC_001900"; transcript_id "TCONS_00003743"; exon_number "1"; oId "CUFF.16211.4"; tss_id "TSS2734";
chr1	Cufflinks	exon	135232583	135233462	.	+	.	gene_id "XLOC_001900"; transcript_id "TCONS_00003743"; exon_number "2"; oId "CUFF.16211.4"; tss_id "TSS2734";
chr1	Cufflinks	exon	135231995	135232351	.	+	.	gene_id "XLOC_001900"; transcript_id "TCONS_00003741"; exon_number "1"; oId "CUFF.16211.2"; tss_id "TSS2734";
chr1	Cufflinks	exon	135233052	135233462	.	+	.	gene_id "XLOC_001900"; transcript_id "TCONS_00003741"; exon_number "2"; oId "CUFF.16211.2"; tss_id "TSS2734";
chr1	Cufflinks	exon	135231995	135232218	.	+	.	gene_id "XLOC_001900"; transcript_id "TCONS_00003740"; exon_number "1"; oId "CUFF.16211.1"; tss_id "TSS2734";
chr1	Cufflinks	exon	135232522	135233462	.	+	.	gene_id "XLOC_001900"; transcript_id "TCONS_00003740"; exon_number "2"; oId "CUFF.16211.1"; tss_id "TSS2734";
chr1	Cufflinks	exon	136247662	136248444	.	+	.	gene_id "XLOC_001919"; transcript_id "TCONS_00003799"; exon_number "1"; oId "CUFF.16421.2"; tss_id "TSS2774";
chr1	Cufflinks	exon	136249458	136250476	.	+	.	gene_id "XLOC_001919"; transcript_id "TCONS_00003799"; exon_number "2"; oId "CUFF.16421.2"; tss_id "TSS2774";
chr1	Cufflinks	exon	136259407	136260244	.	+	.	gene_id "XLOC_001920"; transcript_id "TCONS_00003800"; exon_number "1"; oId "CUFF.16725.1"; tss_id "TSS2775";
chr1	Cufflinks	exon	136273768	136274406	.	+	.	gene_id "XLOC_001920"; transcript_id "TCONS_00003800"; exon_number "2"; oId "CUFF.16725.1"; tss_id "TSS2775";
chr1	Cufflinks	exon	136676473	136676686	.	+	.	gene_id "XLOC_001937"; transcript_id "TCONS_00003832"; exon_number "1"; oId "CUFF.16501.2"; tss_id "TSS2798";
chr1	Cufflinks	exon	136677123	136677266	.	+	.	gene_id "XLOC_001937"; transcript_id "TCONS_00003832"; exon_number "2"; oId "CUFF.16501.2"; tss_id "TSS2798";
chr1	Cufflinks	exon	136681469	136681562	.	+	.	gene_id "XLOC_001937"; transcript_id "TCONS_00003832"; exon_number "3"; oId "CUFF.16501.2"; tss_id "TSS2798";
chr1	Cufflinks	exon	136682502	136682727	.	+	.	gene_id "XLOC_001937"; transcript_id "TCONS_00003832"; exon_number "4"; oId "CUFF.16501.2"; tss_id "TSS2798";
chr1	Cufflinks	exon	136676473	136676686	.	+	.	gene_id "XLOC_001937"; transcript_id "TCONS_00003833"; exon_number "1"; oId "CUFF.16501.3"; tss_id "TSS2798";
chr1	Cufflinks	exon	136677123	136677266	.	+	.	gene_id "XLOC_001937"; transcript_id "TCONS_00003833"; exon_number "2"; oId "CUFF.16501.3"; tss_id "TSS2798";
chr1	Cufflinks	exon	136681469	136681562	.	+	.	gene_id "XLOC_001937"; transcript_id "TCONS_00003833"; exon_number "3"; oId "CUFF.16501.3"; tss_id "TSS2798";
chr1	Cufflinks	exon	136688744	136688810	.	+	.	gene_id "XLOC_001937"; transcript_id "TCONS_00003833"; exon_number "4"; oId "CUFF.16501.3"; tss_id "TSS2798";
chr1	Cufflinks	exon	136690537	136691788	.	+	.	gene_id "XLOC_001937"; transcript_id "TCONS_00003833"; exon_number "5"; oId "CUFF.16501.3"; tss_id "TSS2798";
chr1	Cufflinks	exon	136683396	136683473	.	+	.	gene_id "XLOC_001937"; transcript_id "TCONS_00003835"; exon_number "1"; oId "CUFF.16501.5"; tss_id "TSS2799";
chr1	Cufflinks	exon	136688744	136688810	.	+	.	gene_id "XLOC_001937"; transcript_id "TCONS_00003835"; exon_number "2"; oId "CUFF.16501.5"; tss_id "TSS2799";
chr1	Cufflinks	exon	136690537	136691788	.	+	.	gene_id "XLOC_001937"; transcript_id "TCONS_00003835"; exon_number "3"; oId "CUFF.16501.5"; tss_id "TSS2799";
chr1	Cufflinks	exon	136683396	136683473	.	+	.	gene_id "XLOC_001937"; transcript_id "TCONS_00003834"; exon_number "1"; oId "CUFF.16501.4"; tss_id "TSS2799";
chr1	Cufflinks	exon	136688744	136691788	.	+	.	gene_id "XLOC_001937"; transcript_id "TCONS_00003834"; exon_number "2"; oId "CUFF.16501.4"; tss_id "TSS2799";
chr1	Cufflinks	exon	136683629	136683703	.	+	.	gene_id "XLOC_001937"; transcript_id "TCONS_00003836"; exon_number "1"; oId "CUFF.16501.6"; tss_id "TSS2800";
chr1	Cufflinks	exon	136688744	136688810	.	+	.	gene_id "XLOC_001937"; transcript_id "TCONS_00003836"; exon_number "2"; oId "CUFF.16501.6"; tss_id "TSS2800";
chr1	Cufflinks	exon	136690537	136691788	.	+	.	gene_id "XLOC_001937"; transcript_id "TCONS_00003836"; exon_number "3"; oId "CUFF.16501.6"; tss_id "TSS2800";
chr1	Cufflinks	exon	137898575	137898785	.	+	.	gene_id "XLOC_001949"; transcript_id "TCONS_00003852"; exon_number "1"; oId "CUFF.16785.4"; tss_id "TSS2813";
chr1	Cufflinks	exon	137930915	137931039	.	+	.	gene_id "XLOC_001949"; transcript_id "TCONS_00003852"; exon_number "2"; oId "CUFF.16785.4"; tss_id "TSS2813";
chr1	Cufflinks	exon	137932962	137961217	.	+	.	gene_id "XLOC_001949"; transcript_id "TCONS_00003852"; exon_number "3"; oId "CUFF.16785.4"; tss_id "TSS2813";
chr1	Cufflinks	exon	137898575	137898785	.	+	.	gene_id "XLOC_001949"; transcript_id "TCONS_00003851"; exon_number "1"; oId "CUFF.16785.3"; tss_id "TSS2813";
chr1	Cufflinks	exon	137930915	137946215	.	+	.	gene_id "XLOC_001949"; transcript_id "TCONS_00003851"; exon_number "2"; oId "CUFF.16785.3"; tss_id "TSS2813";
chr1	Cufflinks	exon	137946320	137961217	.	+	.	gene_id "XLOC_001949"; transcript_id "TCONS_00003851"; exon_number "3"; oId "CUFF.16785.3"; tss_id "TSS2813";
chr1	Cufflinks	exon	137898576	137898785	.	+	.	gene_id "XLOC_001949"; transcript_id "TCONS_00003853"; exon_number "1"; oId "CUFF.16785.5"; tss_id "TSS2813";
chr1	Cufflinks	exon	137930915	137931039	.	+	.	gene_id "XLOC_001949"; transcript_id "TCONS_00003853"; exon_number "2"; oId "CUFF.16785.5"; tss_id "TSS2813";
chr1	Cufflinks	exon	137932962	137933021	.	+	.	gene_id "XLOC_001949"; transcript_id "TCONS_00003853"; exon_number "3"; oId "CUFF.16785.5"; tss_id "TSS2813";
chr1	Cufflinks	exon	137959461	137961217	.	+	.	gene_id "XLOC_001949"; transcript_id "TCONS_00003853"; exon_number "4"; oId "CUFF.16785.5"; tss_id "TSS2813";
chr1	Cufflinks	exon	137898594	137898785	.	+	.	gene_id "XLOC_001949"; transcript_id "TCONS_00003854"; exon_number "1"; oId "CUFF.16785.6"; tss_id "TSS2813";
chr1	Cufflinks	exon	137930915	137933021	.	+	.	gene_id "XLOC_001949"; transcript_id "TCONS_00003854"; exon_number "2"; oId "CUFF.16785.6"; tss_id "TSS2813";
chr1	Cufflinks	exon	137959461	137961217	.	+	.	gene_id "XLOC_001949"; transcript_id "TCONS_00003854"; exon_number "3"; oId "CUFF.16785.6"; tss_id "TSS2813";
chr1	Cufflinks	exon	137898598	137898785	.	+	.	gene_id "XLOC_001949"; transcript_id "TCONS_00003856"; exon_number "1"; oId "CUFF.16785.8"; tss_id "TSS2813";
chr1	Cufflinks	exon	137930915	137931039	.	+	.	gene_id "XLOC_001949"; transcript_id "TCONS_00003856"; exon_number "2"; oId "CUFF.16785.8"; tss_id "TSS2813";
chr1	Cufflinks	exon	138000192	138000384	.	+	.	gene_id "XLOC_001949"; transcript_id "TCONS_00003856"; exon_number "3"; oId "CUFF.16785.8"; tss_id "TSS2813";
chr1	Cufflinks	exon	143093263	143093392	.	+	.	gene_id "XLOC_002001"; transcript_id "TCONS_00003930"; exon_number "1"; oId "CUFF.17479.3"; tss_id "TSS2874";
chr1	Cufflinks	exon	143093489	143093746	.	+	.	gene_id "XLOC_002001"; transcript_id "TCONS_00003930"; exon_number "2"; oId "CUFF.17479.3"; tss_id "TSS2874";
chr1	Cufflinks	exon	143093855	143094675	.	+	.	gene_id "XLOC_002001"; transcript_id "TCONS_00003930"; exon_number "3"; oId "CUFF.17479.3"; tss_id "TSS2874";
chr1	Cufflinks	exon	143093367	143093392	.	+	.	gene_id "XLOC_002001"; transcript_id "TCONS_00003932"; exon_number "1"; oId "CUFF.17479.5"; tss_id "TSS2875";
chr1	Cufflinks	exon	143093447	143093747	.	+	.	gene_id "XLOC_002001"; transcript_id "TCONS_00003932"; exon_number "2"; oId "CUFF.17479.5"; tss_id "TSS2875";
chr1	Cufflinks	exon	143093951	143094675	.	+	.	gene_id "XLOC_002001"; transcript_id "TCONS_00003932"; exon_number "3"; oId "CUFF.17479.5"; tss_id "TSS2875";
chr1	Cufflinks	exon	155818494	155818687	.	+	.	gene_id "XLOC_002183"; transcript_id "TCONS_00004242"; exon_number "1"; oId "CUFF.19123.1"; tss_id "TSS3120";
chr1	Cufflinks	exon	155859172	155863961	.	+	.	gene_id "XLOC_002183"; transcript_id "TCONS_00004242"; exon_number "2"; oId "CUFF.19123.1"; tss_id "TSS3120";
chr1	Cufflinks	exon	156995748	156998166	.	+	.	gene_id "XLOC_002211"; transcript_id "TCONS_00004286"; exon_number "1"; oId "CUFF.19048.1"; tss_id "TSS3159";
chr1	Cufflinks	exon	157008408	157009299	.	+	.	gene_id "XLOC_002211"; transcript_id "TCONS_00004286"; exon_number "2"; oId "CUFF.19048.1"; tss_id "TSS3159";
chr1	Cufflinks	exon	157046956	157047242	.	+	.	gene_id "XLOC_002215"; transcript_id "TCONS_00004290"; exon_number "1"; oId "CUFF.19043.1"; tss_id "TSS3163";
chr1	Cufflinks	exon	157049387	157054985	.	+	.	gene_id "XLOC_002215"; transcript_id "TCONS_00004290"; exon_number "2"; oId "CUFF.19043.1"; tss_id "TSS3163";
chr1	Cufflinks	exon	157412352	157413125	.	+	.	gene_id "XLOC_002218"; transcript_id "TCONS_00004294"; exon_number "1"; oId "CUFF.19754.1"; tss_id "TSS3167";
chr1	Cufflinks	exon	157413744	157413795	.	+	.	gene_id "XLOC_002218"; transcript_id "TCONS_00004294"; exon_number "2"; oId "CUFF.19754.1"; tss_id "TSS3167";
chr1	Cufflinks	exon	157419869	157420236	.	+	.	gene_id "XLOC_002218"; transcript_id "TCONS_00004294"; exon_number "3"; oId "CUFF.19754.1"; tss_id "TSS3167";
chr1	Cufflinks	exon	160044384	160044753	.	+	.	gene_id "XLOC_002239"; transcript_id "TCONS_00004349"; exon_number "1"; oId "CUFF.19680.4"; tss_id "TSS3207";
chr1	Cufflinks	exon	160070123	160070232	.	+	.	gene_id "XLOC_002239"; transcript_id "TCONS_00004349"; exon_number "2"; oId "CUFF.19680.4"; tss_id "TSS3207";
chr1	Cufflinks	exon	160070700	160070803	.	+	.	gene_id "XLOC_002239"; transcript_id "TCONS_00004349"; exon_number "3"; oId "CUFF.19680.4"; tss_id "TSS3207";
chr1	Cufflinks	exon	160071427	160072782	.	+	.	gene_id "XLOC_002239"; transcript_id "TCONS_00004349"; exon_number "4"; oId "CUFF.19680.4"; tss_id "TSS3207";
chr1	Cufflinks	exon	160044405	160044753	.	+	.	gene_id "XLOC_002239"; transcript_id "TCONS_00004350"; exon_number "1"; oId "CUFF.19680.5"; tss_id "TSS3207";
chr1	Cufflinks	exon	160070700	160070803	.	+	.	gene_id "XLOC_002239"; transcript_id "TCONS_00004350"; exon_number "2"; oId "CUFF.19680.5"; tss_id "TSS3207";
chr1	Cufflinks	exon	160071427	160072782	.	+	.	gene_id "XLOC_002239"; transcript_id "TCONS_00004350"; exon_number "3"; oId "CUFF.19680.5"; tss_id "TSS3207";
chr1	Cufflinks	exon	160044447	160044753	.	+	.	gene_id "XLOC_002239"; transcript_id "TCONS_00004351"; exon_number "1"; oId "CUFF.19680.6"; tss_id "TSS3207";
chr1	Cufflinks	exon	160044933	160045025	.	+	.	gene_id "XLOC_002239"; transcript_id "TCONS_00004351"; exon_number "2"; oId "CUFF.19680.6"; tss_id "TSS3207";
chr1	Cufflinks	exon	160070700	160070803	.	+	.	gene_id "XLOC_002239"; transcript_id "TCONS_00004351"; exon_number "3"; oId "CUFF.19680.6"; tss_id "TSS3207";
chr1	Cufflinks	exon	160071427	160072782	.	+	.	gene_id "XLOC_002239"; transcript_id "TCONS_00004351"; exon_number "4"; oId "CUFF.19680.6"; tss_id "TSS3207";
chr1	Cufflinks	exon	160830874	160833055	.	+	.	gene_id "XLOC_002246"; transcript_id "TCONS_00004362"; exon_number "1"; oId "CUFF.19410.2"; tss_id "TSS3216";
chr1	Cufflinks	exon	160833189	160833507	.	+	.	gene_id "XLOC_002246"; transcript_id "TCONS_00004362"; exon_number "2"; oId "CUFF.19410.2"; tss_id "TSS3216";
chr1	Cufflinks	exon	160839161	160842205	.	+	.	gene_id "XLOC_002246"; transcript_id "TCONS_00004362"; exon_number "3"; oId "CUFF.19410.2"; tss_id "TSS3216";
chr1	Cufflinks	exon	161034422	161034457	.	+	.	gene_id "XLOC_002256"; transcript_id "TCONS_00004382"; exon_number "1"; oId "CUFF.19960.3"; tss_id "TSS3229";
chr1	Cufflinks	exon	161035752	161035804	.	+	.	gene_id "XLOC_002256"; transcript_id "TCONS_00004382"; exon_number "2"; oId "CUFF.19960.3"; tss_id "TSS3229";
chr1	Cufflinks	exon	161035983	161036579	.	+	.	gene_id "XLOC_002256"; transcript_id "TCONS_00004382"; exon_number "3"; oId "CUFF.19960.3"; tss_id "TSS3229";
chr1	Cufflinks	exon	161036820	161037315	.	+	.	gene_id "XLOC_002256"; transcript_id "TCONS_00004382"; exon_number "4"; oId "CUFF.19960.3"; tss_id "TSS3229";
chr1	Cufflinks	exon	161037505	161037547	.	+	.	gene_id "XLOC_002256"; transcript_id "TCONS_00004382"; exon_number "5"; oId "CUFF.19960.3"; tss_id "TSS3229";
chr1	Cufflinks	exon	161037995	161038037	.	+	.	gene_id "XLOC_002256"; transcript_id "TCONS_00004382"; exon_number "6"; oId "CUFF.19960.3"; tss_id "TSS3229";
chr1	Cufflinks	exon	161038225	161038272	.	+	.	gene_id "XLOC_002256"; transcript_id "TCONS_00004382"; exon_number "7"; oId "CUFF.19960.3"; tss_id "TSS3229";
chr1	Cufflinks	exon	161038457	161038580	.	+	.	gene_id "XLOC_002256"; transcript_id "TCONS_00004382"; exon_number "8"; oId "CUFF.19960.3"; tss_id "TSS3229";
chr1	Cufflinks	exon	161034422	161034457	.	+	.	gene_id "XLOC_002256"; transcript_id "TCONS_00004381"; exon_number "1"; oId "CUFF.19960.2"; tss_id "TSS3229";
chr1	Cufflinks	exon	161035752	161035804	.	+	.	gene_id "XLOC_002256"; transcript_id "TCONS_00004381"; exon_number "2"; oId "CUFF.19960.2"; tss_id "TSS3229";
chr1	Cufflinks	exon	161035983	161036014	.	+	.	gene_id "XLOC_002256"; transcript_id "TCONS_00004381"; exon_number "3"; oId "CUFF.19960.2"; tss_id "TSS3229";
chr1	Cufflinks	exon	161036208	161036244	.	+	.	gene_id "XLOC_002256"; transcript_id "TCONS_00004381"; exon_number "4"; oId "CUFF.19960.2"; tss_id "TSS3229";
chr1	Cufflinks	exon	161036549	161036579	.	+	.	gene_id "XLOC_002256"; transcript_id "TCONS_00004381"; exon_number "5"; oId "CUFF.19960.2"; tss_id "TSS3229";
chr1	Cufflinks	exon	161036820	161036852	.	+	.	gene_id "XLOC_002256"; transcript_id "TCONS_00004381"; exon_number "6"; oId "CUFF.19960.2"; tss_id "TSS3229";
chr1	Cufflinks	exon	161037288	161037315	.	+	.	gene_id "XLOC_002256"; transcript_id "TCONS_00004381"; exon_number "7"; oId "CUFF.19960.2"; tss_id "TSS3229";
chr1	Cufflinks	exon	161037505	161037547	.	+	.	gene_id "XLOC_002256"; transcript_id "TCONS_00004381"; exon_number "8"; oId "CUFF.19960.2"; tss_id "TSS3229";
chr1	Cufflinks	exon	161037995	161038037	.	+	.	gene_id "XLOC_002256"; transcript_id "TCONS_00004381"; exon_number "9"; oId "CUFF.19960.2"; tss_id "TSS3229";
chr1	Cufflinks	exon	161038225	161038272	.	+	.	gene_id "XLOC_002256"; transcript_id "TCONS_00004381"; exon_number "10"; oId "CUFF.19960.2"; tss_id "TSS3229";
chr1	Cufflinks	exon	161038457	161038580	.	+	.	gene_id "XLOC_002256"; transcript_id "TCONS_00004381"; exon_number "11"; oId "CUFF.19960.2"; tss_id "TSS3229";
chr1	Cufflinks	exon	161034422	161034457	.	+	.	gene_id "XLOC_002256"; transcript_id "TCONS_00004380"; exon_number "1"; oId "CUFF.19960.1"; tss_id "TSS3229";
chr1	Cufflinks	exon	161035752	161035804	.	+	.	gene_id "XLOC_002256"; transcript_id "TCONS_00004380"; exon_number "2"; oId "CUFF.19960.1"; tss_id "TSS3229";
chr1	Cufflinks	exon	161035983	161036014	.	+	.	gene_id "XLOC_002256"; transcript_id "TCONS_00004380"; exon_number "3"; oId "CUFF.19960.1"; tss_id "TSS3229";
chr1	Cufflinks	exon	161036208	161036244	.	+	.	gene_id "XLOC_002256"; transcript_id "TCONS_00004380"; exon_number "4"; oId "CUFF.19960.1"; tss_id "TSS3229";
chr1	Cufflinks	exon	161036549	161036579	.	+	.	gene_id "XLOC_002256"; transcript_id "TCONS_00004380"; exon_number "5"; oId "CUFF.19960.1"; tss_id "TSS3229";
chr1	Cufflinks	exon	161036820	161037315	.	+	.	gene_id "XLOC_002256"; transcript_id "TCONS_00004380"; exon_number "6"; oId "CUFF.19960.1"; tss_id "TSS3229";
chr1	Cufflinks	exon	161037505	161037547	.	+	.	gene_id "XLOC_002256"; transcript_id "TCONS_00004380"; exon_number "7"; oId "CUFF.19960.1"; tss_id "TSS3229";
chr1	Cufflinks	exon	161037995	161038037	.	+	.	gene_id "XLOC_002256"; transcript_id "TCONS_00004380"; exon_number "8"; oId "CUFF.19960.1"; tss_id "TSS3229";
chr1	Cufflinks	exon	161038225	161038580	.	+	.	gene_id "XLOC_002256"; transcript_id "TCONS_00004380"; exon_number "9"; oId "CUFF.19960.1"; tss_id "TSS3229";
chr1	Cufflinks	exon	161034607	161034719	.	+	.	gene_id "XLOC_002256"; transcript_id "TCONS_00004383"; exon_number "1"; oId "CUFF.19960.4"; tss_id "TSS3230";
chr1	Cufflinks	exon	161035752	161035804	.	+	.	gene_id "XLOC_002256"; transcript_id "TCONS_00004383"; exon_number "2"; oId "CUFF.19960.4"; tss_id "TSS3230";
chr1	Cufflinks	exon	161035983	161036014	.	+	.	gene_id "XLOC_002256"; transcript_id "TCONS_00004383"; exon_number "3"; oId "CUFF.19960.4"; tss_id "TSS3230";
chr1	Cufflinks	exon	161036208	161036244	.	+	.	gene_id "XLOC_002256"; transcript_id "TCONS_00004383"; exon_number "4"; oId "CUFF.19960.4"; tss_id "TSS3230";
chr1	Cufflinks	exon	161036549	161036579	.	+	.	gene_id "XLOC_002256"; transcript_id "TCONS_00004383"; exon_number "5"; oId "CUFF.19960.4"; tss_id "TSS3230";
chr1	Cufflinks	exon	161036820	161036852	.	+	.	gene_id "XLOC_002256"; transcript_id "TCONS_00004383"; exon_number "6"; oId "CUFF.19960.4"; tss_id "TSS3230";
chr1	Cufflinks	exon	161038225	161038272	.	+	.	gene_id "XLOC_002256"; transcript_id "TCONS_00004383"; exon_number "7"; oId "CUFF.19960.4"; tss_id "TSS3230";
chr1	Cufflinks	exon	161038457	161038580	.	+	.	gene_id "XLOC_002256"; transcript_id "TCONS_00004383"; exon_number "8"; oId "CUFF.19960.4"; tss_id "TSS3230";
chr1	Cufflinks	exon	161034929	161035194	.	+	.	gene_id "XLOC_002256"; transcript_id "TCONS_00004384"; exon_number "1"; oId "CUFF.19960.5"; tss_id "TSS3231";
chr1	Cufflinks	exon	161035752	161035804	.	+	.	gene_id "XLOC_002256"; transcript_id "TCONS_00004384"; exon_number "2"; oId "CUFF.19960.5"; tss_id "TSS3231";
chr1	Cufflinks	exon	161035983	161036014	.	+	.	gene_id "XLOC_002256"; transcript_id "TCONS_00004384"; exon_number "3"; oId "CUFF.19960.5"; tss_id "TSS3231";
chr1	Cufflinks	exon	161036208	161036244	.	+	.	gene_id "XLOC_002256"; transcript_id "TCONS_00004384"; exon_number "4"; oId "CUFF.19960.5"; tss_id "TSS3231";
chr1	Cufflinks	exon	161036549	161036579	.	+	.	gene_id "XLOC_002256"; transcript_id "TCONS_00004384"; exon_number "5"; oId "CUFF.19960.5"; tss_id "TSS3231";
chr1	Cufflinks	exon	161036820	161036852	.	+	.	gene_id "XLOC_002256"; transcript_id "TCONS_00004384"; exon_number "6"; oId "CUFF.19960.5"; tss_id "TSS3231";
chr1	Cufflinks	exon	161037505	161037547	.	+	.	gene_id "XLOC_002256"; transcript_id "TCONS_00004384"; exon_number "7"; oId "CUFF.19960.5"; tss_id "TSS3231";
chr1	Cufflinks	exon	161037995	161038037	.	+	.	gene_id "XLOC_002256"; transcript_id "TCONS_00004384"; exon_number "8"; oId "CUFF.19960.5"; tss_id "TSS3231";
chr1	Cufflinks	exon	161038225	161038272	.	+	.	gene_id "XLOC_002256"; transcript_id "TCONS_00004384"; exon_number "9"; oId "CUFF.19960.5"; tss_id "TSS3231";
chr1	Cufflinks	exon	161038457	161038580	.	+	.	gene_id "XLOC_002256"; transcript_id "TCONS_00004384"; exon_number "10"; oId "CUFF.19960.5"; tss_id "TSS3231";
chr1	Cufflinks	exon	161035067	161035194	.	+	.	gene_id "XLOC_002256"; transcript_id "TCONS_00004385"; exon_number "1"; oId "CUFF.19960.6"; tss_id "TSS3232";
chr1	Cufflinks	exon	161035752	161035804	.	+	.	gene_id "XLOC_002256"; transcript_id "TCONS_00004385"; exon_number "2"; oId "CUFF.19960.6"; tss_id "TSS3232";
chr1	Cufflinks	exon	161035983	161036014	.	+	.	gene_id "XLOC_002256"; transcript_id "TCONS_00004385"; exon_number "3"; oId "CUFF.19960.6"; tss_id "TSS3232";
chr1	Cufflinks	exon	161036208	161036244	.	+	.	gene_id "XLOC_002256"; transcript_id "TCONS_00004385"; exon_number "4"; oId "CUFF.19960.6"; tss_id "TSS3232";
chr1	Cufflinks	exon	161036549	161036579	.	+	.	gene_id "XLOC_002256"; transcript_id "TCONS_00004385"; exon_number "5"; oId "CUFF.19960.6"; tss_id "TSS3232";
chr1	Cufflinks	exon	161036820	161036852	.	+	.	gene_id "XLOC_002256"; transcript_id "TCONS_00004385"; exon_number "6"; oId "CUFF.19960.6"; tss_id "TSS3232";
chr1	Cufflinks	exon	161037288	161037315	.	+	.	gene_id "XLOC_002256"; transcript_id "TCONS_00004385"; exon_number "7"; oId "CUFF.19960.6"; tss_id "TSS3232";
chr1	Cufflinks	exon	161037505	161037547	.	+	.	gene_id "XLOC_002256"; transcript_id "TCONS_00004385"; exon_number "8"; oId "CUFF.19960.6"; tss_id "TSS3232";
chr1	Cufflinks	exon	161037995	161038037	.	+	.	gene_id "XLOC_002256"; transcript_id "TCONS_00004385"; exon_number "9"; oId "CUFF.19960.6"; tss_id "TSS3232";
chr1	Cufflinks	exon	161038225	161038272	.	+	.	gene_id "XLOC_002256"; transcript_id "TCONS_00004385"; exon_number "10"; oId "CUFF.19960.6"; tss_id "TSS3232";
chr1	Cufflinks	exon	161038457	161038580	.	+	.	gene_id "XLOC_002256"; transcript_id "TCONS_00004385"; exon_number "11"; oId "CUFF.19960.6"; tss_id "TSS3232";
chr1	Cufflinks	exon	161035163	161035194	.	+	.	gene_id "XLOC_002256"; transcript_id "TCONS_00004388"; exon_number "1"; oId "CUFF.19960.9"; tss_id "TSS3232";
chr1	Cufflinks	exon	161035752	161035804	.	+	.	gene_id "XLOC_002256"; transcript_id "TCONS_00004388"; exon_number "2"; oId "CUFF.19960.9"; tss_id "TSS3232";
chr1	Cufflinks	exon	161035983	161036014	.	+	.	gene_id "XLOC_002256"; transcript_id "TCONS_00004388"; exon_number "3"; oId "CUFF.19960.9"; tss_id "TSS3232";
chr1	Cufflinks	exon	161036208	161036244	.	+	.	gene_id "XLOC_002256"; transcript_id "TCONS_00004388"; exon_number "4"; oId "CUFF.19960.9"; tss_id "TSS3232";
chr1	Cufflinks	exon	161036549	161036579	.	+	.	gene_id "XLOC_002256"; transcript_id "TCONS_00004388"; exon_number "5"; oId "CUFF.19960.9"; tss_id "TSS3232";
chr1	Cufflinks	exon	161036820	161036852	.	+	.	gene_id "XLOC_002256"; transcript_id "TCONS_00004388"; exon_number "6"; oId "CUFF.19960.9"; tss_id "TSS3232";
chr1	Cufflinks	exon	161037288	161037315	.	+	.	gene_id "XLOC_002256"; transcript_id "TCONS_00004388"; exon_number "7"; oId "CUFF.19960.9"; tss_id "TSS3232";
chr1	Cufflinks	exon	161037505	161038037	.	+	.	gene_id "XLOC_002256"; transcript_id "TCONS_00004388"; exon_number "8"; oId "CUFF.19960.9"; tss_id "TSS3232";
chr1	Cufflinks	exon	161038225	161038272	.	+	.	gene_id "XLOC_002256"; transcript_id "TCONS_00004388"; exon_number "9"; oId "CUFF.19960.9"; tss_id "TSS3232";
chr1	Cufflinks	exon	161038457	161038580	.	+	.	gene_id "XLOC_002256"; transcript_id "TCONS_00004388"; exon_number "10"; oId "CUFF.19960.9"; tss_id "TSS3232";
chr1	Cufflinks	exon	161035163	161035194	.	+	.	gene_id "XLOC_002256"; transcript_id "TCONS_00004387"; exon_number "1"; oId "CUFF.19960.8"; tss_id "TSS3232";
chr1	Cufflinks	exon	161035752	161035804	.	+	.	gene_id "XLOC_002256"; transcript_id "TCONS_00004387"; exon_number "2"; oId "CUFF.19960.8"; tss_id "TSS3232";
chr1	Cufflinks	exon	161035983	161036014	.	+	.	gene_id "XLOC_002256"; transcript_id "TCONS_00004387"; exon_number "3"; oId "CUFF.19960.8"; tss_id "TSS3232";
chr1	Cufflinks	exon	161036208	161036244	.	+	.	gene_id "XLOC_002256"; transcript_id "TCONS_00004387"; exon_number "4"; oId "CUFF.19960.8"; tss_id "TSS3232";
chr1	Cufflinks	exon	161036549	161036579	.	+	.	gene_id "XLOC_002256"; transcript_id "TCONS_00004387"; exon_number "5"; oId "CUFF.19960.8"; tss_id "TSS3232";
chr1	Cufflinks	exon	161036820	161036852	.	+	.	gene_id "XLOC_002256"; transcript_id "TCONS_00004387"; exon_number "6"; oId "CUFF.19960.8"; tss_id "TSS3232";
chr1	Cufflinks	exon	161037124	161037164	.	+	.	gene_id "XLOC_002256"; transcript_id "TCONS_00004387"; exon_number "7"; oId "CUFF.19960.8"; tss_id "TSS3232";
chr1	Cufflinks	exon	161037288	161037315	.	+	.	gene_id "XLOC_002256"; transcript_id "TCONS_00004387"; exon_number "8"; oId "CUFF.19960.8"; tss_id "TSS3232";
chr1	Cufflinks	exon	161037505	161037547	.	+	.	gene_id "XLOC_002256"; transcript_id "TCONS_00004387"; exon_number "9"; oId "CUFF.19960.8"; tss_id "TSS3232";
chr1	Cufflinks	exon	161037995	161038037	.	+	.	gene_id "XLOC_002256"; transcript_id "TCONS_00004387"; exon_number "10"; oId "CUFF.19960.8"; tss_id "TSS3232";
chr1	Cufflinks	exon	161038225	161038272	.	+	.	gene_id "XLOC_002256"; transcript_id "TCONS_00004387"; exon_number "11"; oId "CUFF.19960.8"; tss_id "TSS3232";
chr1	Cufflinks	exon	161038457	161038580	.	+	.	gene_id "XLOC_002256"; transcript_id "TCONS_00004387"; exon_number "12"; oId "CUFF.19960.8"; tss_id "TSS3232";
chr1	Cufflinks	exon	161035163	161035194	.	+	.	gene_id "XLOC_002256"; transcript_id "TCONS_00004386"; exon_number "1"; oId "CUFF.19960.7"; tss_id "TSS3232";
chr1	Cufflinks	exon	161035752	161035804	.	+	.	gene_id "XLOC_002256"; transcript_id "TCONS_00004386"; exon_number "2"; oId "CUFF.19960.7"; tss_id "TSS3232";
chr1	Cufflinks	exon	161035983	161036014	.	+	.	gene_id "XLOC_002256"; transcript_id "TCONS_00004386"; exon_number "3"; oId "CUFF.19960.7"; tss_id "TSS3232";
chr1	Cufflinks	exon	161036208	161036244	.	+	.	gene_id "XLOC_002256"; transcript_id "TCONS_00004386"; exon_number "4"; oId "CUFF.19960.7"; tss_id "TSS3232";
chr1	Cufflinks	exon	161036549	161036579	.	+	.	gene_id "XLOC_002256"; transcript_id "TCONS_00004386"; exon_number "5"; oId "CUFF.19960.7"; tss_id "TSS3232";
chr1	Cufflinks	exon	161036820	161037164	.	+	.	gene_id "XLOC_002256"; transcript_id "TCONS_00004386"; exon_number "6"; oId "CUFF.19960.7"; tss_id "TSS3232";
chr1	Cufflinks	exon	161037288	161037315	.	+	.	gene_id "XLOC_002256"; transcript_id "TCONS_00004386"; exon_number "7"; oId "CUFF.19960.7"; tss_id "TSS3232";
chr1	Cufflinks	exon	161037505	161037547	.	+	.	gene_id "XLOC_002256"; transcript_id "TCONS_00004386"; exon_number "8"; oId "CUFF.19960.7"; tss_id "TSS3232";
chr1	Cufflinks	exon	161037995	161038037	.	+	.	gene_id "XLOC_002256"; transcript_id "TCONS_00004386"; exon_number "9"; oId "CUFF.19960.7"; tss_id "TSS3232";
chr1	Cufflinks	exon	161038225	161038272	.	+	.	gene_id "XLOC_002256"; transcript_id "TCONS_00004386"; exon_number "10"; oId "CUFF.19960.7"; tss_id "TSS3232";
chr1	Cufflinks	exon	161038457	161038580	.	+	.	gene_id "XLOC_002256"; transcript_id "TCONS_00004386"; exon_number "11"; oId "CUFF.19960.7"; tss_id "TSS3232";
chr1	Cufflinks	exon	161035166	161035194	.	+	.	gene_id "XLOC_002256"; transcript_id "TCONS_00004389"; exon_number "1"; oId "CUFF.19960.11"; tss_id "TSS3232";
chr1	Cufflinks	exon	161035752	161035804	.	+	.	gene_id "XLOC_002256"; transcript_id "TCONS_00004389"; exon_number "2"; oId "CUFF.19960.11"; tss_id "TSS3232";
chr1	Cufflinks	exon	161035983	161036014	.	+	.	gene_id "XLOC_002256"; transcript_id "TCONS_00004389"; exon_number "3"; oId "CUFF.19960.11"; tss_id "TSS3232";
chr1	Cufflinks	exon	161036208	161036579	.	+	.	gene_id "XLOC_002256"; transcript_id "TCONS_00004389"; exon_number "4"; oId "CUFF.19960.11"; tss_id "TSS3232";
chr1	Cufflinks	exon	161036820	161037056	.	+	.	gene_id "XLOC_002256"; transcript_id "TCONS_00004389"; exon_number "5"; oId "CUFF.19960.11"; tss_id "TSS3232";
chr1	Cufflinks	exon	161035166	161035194	.	+	.	gene_id "XLOC_002256"; transcript_id "TCONS_00004391"; exon_number "1"; oId "CUFF.19960.12"; tss_id "TSS3232";
chr1	Cufflinks	exon	161035752	161035804	.	+	.	gene_id "XLOC_002256"; transcript_id "TCONS_00004391"; exon_number "2"; oId "CUFF.19960.12"; tss_id "TSS3232";
chr1	Cufflinks	exon	161035983	161036014	.	+	.	gene_id "XLOC_002256"; transcript_id "TCONS_00004391"; exon_number "3"; oId "CUFF.19960.12"; tss_id "TSS3232";
chr1	Cufflinks	exon	161036208	161036579	.	+	.	gene_id "XLOC_002256"; transcript_id "TCONS_00004391"; exon_number "4"; oId "CUFF.19960.12"; tss_id "TSS3232";
chr1	Cufflinks	exon	161036820	161036852	.	+	.	gene_id "XLOC_002256"; transcript_id "TCONS_00004391"; exon_number "5"; oId "CUFF.19960.12"; tss_id "TSS3232";
chr1	Cufflinks	exon	161037288	161037315	.	+	.	gene_id "XLOC_002256"; transcript_id "TCONS_00004391"; exon_number "6"; oId "CUFF.19960.12"; tss_id "TSS3232";
chr1	Cufflinks	exon	161037505	161037547	.	+	.	gene_id "XLOC_002256"; transcript_id "TCONS_00004391"; exon_number "7"; oId "CUFF.19960.12"; tss_id "TSS3232";
chr1	Cufflinks	exon	161037995	161038037	.	+	.	gene_id "XLOC_002256"; transcript_id "TCONS_00004391"; exon_number "8"; oId "CUFF.19960.12"; tss_id "TSS3232";
chr1	Cufflinks	exon	161038225	161038272	.	+	.	gene_id "XLOC_002256"; transcript_id "TCONS_00004391"; exon_number "9"; oId "CUFF.19960.12"; tss_id "TSS3232";
chr1	Cufflinks	exon	161038457	161038580	.	+	.	gene_id "XLOC_002256"; transcript_id "TCONS_00004391"; exon_number "10"; oId "CUFF.19960.12"; tss_id "TSS3232";
chr1	Cufflinks	exon	161035166	161035194	.	+	.	gene_id "XLOC_002256"; transcript_id "TCONS_00004390"; exon_number "1"; oId "CUFF.19960.10"; tss_id "TSS3232";
chr1	Cufflinks	exon	161035752	161035804	.	+	.	gene_id "XLOC_002256"; transcript_id "TCONS_00004390"; exon_number "2"; oId "CUFF.19960.10"; tss_id "TSS3232";
chr1	Cufflinks	exon	161035983	161036014	.	+	.	gene_id "XLOC_002256"; transcript_id "TCONS_00004390"; exon_number "3"; oId "CUFF.19960.10"; tss_id "TSS3232";
chr1	Cufflinks	exon	161036208	161036244	.	+	.	gene_id "XLOC_002256"; transcript_id "TCONS_00004390"; exon_number "4"; oId "CUFF.19960.10"; tss_id "TSS3232";
chr1	Cufflinks	exon	161036549	161036579	.	+	.	gene_id "XLOC_002256"; transcript_id "TCONS_00004390"; exon_number "5"; oId "CUFF.19960.10"; tss_id "TSS3232";
chr1	Cufflinks	exon	161036820	161036852	.	+	.	gene_id "XLOC_002256"; transcript_id "TCONS_00004390"; exon_number "6"; oId "CUFF.19960.10"; tss_id "TSS3232";
chr1	Cufflinks	exon	161038225	161038272	.	+	.	gene_id "XLOC_002256"; transcript_id "TCONS_00004390"; exon_number "7"; oId "CUFF.19960.10"; tss_id "TSS3232";
chr1	Cufflinks	exon	161038457	161038580	.	+	.	gene_id "XLOC_002256"; transcript_id "TCONS_00004390"; exon_number "8"; oId "CUFF.19960.10"; tss_id "TSS3232";
chr1	Cufflinks	exon	161035172	161035194	.	+	.	gene_id "XLOC_002256"; transcript_id "TCONS_00004393"; exon_number "1"; oId "CUFF.19960.14"; tss_id "TSS3233";
chr1	Cufflinks	exon	161035752	161035804	.	+	.	gene_id "XLOC_002256"; transcript_id "TCONS_00004393"; exon_number "2"; oId "CUFF.19960.14"; tss_id "TSS3233";
chr1	Cufflinks	exon	161035983	161036014	.	+	.	gene_id "XLOC_002256"; transcript_id "TCONS_00004393"; exon_number "3"; oId "CUFF.19960.14"; tss_id "TSS3233";
chr1	Cufflinks	exon	161036208	161037315	.	+	.	gene_id "XLOC_002256"; transcript_id "TCONS_00004393"; exon_number "4"; oId "CUFF.19960.14"; tss_id "TSS3233";
chr1	Cufflinks	exon	161037505	161037547	.	+	.	gene_id "XLOC_002256"; transcript_id "TCONS_00004393"; exon_number "5"; oId "CUFF.19960.14"; tss_id "TSS3233";
chr1	Cufflinks	exon	161037995	161038037	.	+	.	gene_id "XLOC_002256"; transcript_id "TCONS_00004393"; exon_number "6"; oId "CUFF.19960.14"; tss_id "TSS3233";
chr1	Cufflinks	exon	161038225	161038272	.	+	.	gene_id "XLOC_002256"; transcript_id "TCONS_00004393"; exon_number "7"; oId "CUFF.19960.14"; tss_id "TSS3233";
chr1	Cufflinks	exon	161038457	161038580	.	+	.	gene_id "XLOC_002256"; transcript_id "TCONS_00004393"; exon_number "8"; oId "CUFF.19960.14"; tss_id "TSS3233";
chr1	Cufflinks	exon	161035172	161035194	.	+	.	gene_id "XLOC_002256"; transcript_id "TCONS_00004392"; exon_number "1"; oId "CUFF.19960.13"; tss_id "TSS3233";
chr1	Cufflinks	exon	161035752	161035804	.	+	.	gene_id "XLOC_002256"; transcript_id "TCONS_00004392"; exon_number "2"; oId "CUFF.19960.13"; tss_id "TSS3233";
chr1	Cufflinks	exon	161035983	161036014	.	+	.	gene_id "XLOC_002256"; transcript_id "TCONS_00004392"; exon_number "3"; oId "CUFF.19960.13"; tss_id "TSS3233";
chr1	Cufflinks	exon	161036208	161036579	.	+	.	gene_id "XLOC_002256"; transcript_id "TCONS_00004392"; exon_number "4"; oId "CUFF.19960.13"; tss_id "TSS3233";
chr1	Cufflinks	exon	161036820	161036852	.	+	.	gene_id "XLOC_002256"; transcript_id "TCONS_00004392"; exon_number "5"; oId "CUFF.19960.13"; tss_id "TSS3233";
chr1	Cufflinks	exon	161037124	161037164	.	+	.	gene_id "XLOC_002256"; transcript_id "TCONS_00004392"; exon_number "6"; oId "CUFF.19960.13"; tss_id "TSS3233";
chr1	Cufflinks	exon	161037288	161037315	.	+	.	gene_id "XLOC_002256"; transcript_id "TCONS_00004392"; exon_number "7"; oId "CUFF.19960.13"; tss_id "TSS3233";
chr1	Cufflinks	exon	161037505	161037547	.	+	.	gene_id "XLOC_002256"; transcript_id "TCONS_00004392"; exon_number "8"; oId "CUFF.19960.13"; tss_id "TSS3233";
chr1	Cufflinks	exon	161037995	161038037	.	+	.	gene_id "XLOC_002256"; transcript_id "TCONS_00004392"; exon_number "9"; oId "CUFF.19960.13"; tss_id "TSS3233";
chr1	Cufflinks	exon	161038225	161038272	.	+	.	gene_id "XLOC_002256"; transcript_id "TCONS_00004392"; exon_number "10"; oId "CUFF.19960.13"; tss_id "TSS3233";
chr1	Cufflinks	exon	161038457	161038580	.	+	.	gene_id "XLOC_002256"; transcript_id "TCONS_00004392"; exon_number "11"; oId "CUFF.19960.13"; tss_id "TSS3233";
chr1	Cufflinks	exon	164222581	164224565	.	+	.	gene_id "XLOC_002296"; transcript_id "TCONS_00004492"; exon_number "1"; oId "CUFF.19921.1"; tss_id "TSS3302";
chr1	Cufflinks	exon	164228124	164230161	.	+	.	gene_id "XLOC_002296"; transcript_id "TCONS_00004492"; exon_number "2"; oId "CUFF.19921.1"; tss_id "TSS3302";
chr1	Cufflinks	exon	164223808	164224566	.	+	.	gene_id "XLOC_002296"; transcript_id "TCONS_00004494"; exon_number "1"; oId "CUFF.19921.3"; tss_id "TSS3303";
chr1	Cufflinks	exon	164228125	164230161	.	+	.	gene_id "XLOC_002296"; transcript_id "TCONS_00004494"; exon_number "2"; oId "CUFF.19921.3"; tss_id "TSS3303";
chr1	Cufflinks	exon	164225586	164225719	.	+	.	gene_id "XLOC_002296"; transcript_id "TCONS_00004495"; exon_number "1"; oId "CUFF.19921.4"; tss_id "TSS3304";
chr1	Cufflinks	exon	164228124	164230161	.	+	.	gene_id "XLOC_002296"; transcript_id "TCONS_00004495"; exon_number "2"; oId "CUFF.19921.4"; tss_id "TSS3304";
chr1	Cufflinks	exon	164458485	164459740	.	+	.	gene_id "XLOC_002301"; transcript_id "TCONS_00004514"; exon_number "1"; oId "CUFF.19924.3"; tss_id "TSS3313";
chr1	Cufflinks	exon	164462376	164462598	.	+	.	gene_id "XLOC_002301"; transcript_id "TCONS_00004514"; exon_number "2"; oId "CUFF.19924.3"; tss_id "TSS3313";
chr1	Cufflinks	exon	164462757	164462837	.	+	.	gene_id "XLOC_002301"; transcript_id "TCONS_00004514"; exon_number "3"; oId "CUFF.19924.3"; tss_id "TSS3313";
chr1	Cufflinks	exon	164463675	164464450	.	+	.	gene_id "XLOC_002301"; transcript_id "TCONS_00004514"; exon_number "4"; oId "CUFF.19924.3"; tss_id "TSS3313";
chr1	Cufflinks	exon	164458485	164459740	.	+	.	gene_id "XLOC_002301"; transcript_id "TCONS_00004513"; exon_number "1"; oId "CUFF.19924.1"; tss_id "TSS3313";
chr1	Cufflinks	exon	164462376	164462598	.	+	.	gene_id "XLOC_002301"; transcript_id "TCONS_00004513"; exon_number "2"; oId "CUFF.19924.1"; tss_id "TSS3313";
chr1	Cufflinks	exon	164462757	164462837	.	+	.	gene_id "XLOC_002301"; transcript_id "TCONS_00004513"; exon_number "3"; oId "CUFF.19924.1"; tss_id "TSS3313";
chr1	Cufflinks	exon	164463688	164464450	.	+	.	gene_id "XLOC_002301"; transcript_id "TCONS_00004513"; exon_number "4"; oId "CUFF.19924.1"; tss_id "TSS3313";
chr1	Cufflinks	exon	165328863	165328888	.	+	.	gene_id "XLOC_002316"; transcript_id "TCONS_00004532"; exon_number "1"; oId "CUFF.20552.1"; tss_id "TSS3330";
chr1	Cufflinks	exon	165328995	165334034	.	+	.	gene_id "XLOC_002316"; transcript_id "TCONS_00004532"; exon_number "2"; oId "CUFF.20552.1"; tss_id "TSS3330";
chr1	Cufflinks	exon	165717142	165718600	.	+	.	gene_id "XLOC_002328"; transcript_id "TCONS_00004557"; exon_number "1"; oId "CUFF.20166.3"; tss_id "TSS3349";
chr1	Cufflinks	exon	165723642	165723814	.	+	.	gene_id "XLOC_002328"; transcript_id "TCONS_00004557"; exon_number "2"; oId "CUFF.20166.3"; tss_id "TSS3349";
chr1	Cufflinks	exon	165725153	165726213	.	+	.	gene_id "XLOC_002328"; transcript_id "TCONS_00004557"; exon_number "3"; oId "CUFF.20166.3"; tss_id "TSS3349";
chr1	Cufflinks	exon	165717142	165718600	.	+	.	gene_id "XLOC_002328"; transcript_id "TCONS_00004558"; exon_number "1"; oId "CUFF.20166.4"; tss_id "TSS3349";
chr1	Cufflinks	exon	165723113	165723814	.	+	.	gene_id "XLOC_002328"; transcript_id "TCONS_00004558"; exon_number "2"; oId "CUFF.20166.4"; tss_id "TSS3349";
chr1	Cufflinks	exon	165724363	165726213	.	+	.	gene_id "XLOC_002328"; transcript_id "TCONS_00004558"; exon_number "3"; oId "CUFF.20166.4"; tss_id "TSS3349";
chr1	Cufflinks	exon	165721556	165722808	.	+	.	gene_id "XLOC_002328"; transcript_id "TCONS_00004562"; exon_number "1"; oId "CUFF.20166.8"; tss_id "TSS3352";
chr1	Cufflinks	exon	165723113	165723815	.	+	.	gene_id "XLOC_002328"; transcript_id "TCONS_00004562"; exon_number "2"; oId "CUFF.20166.8"; tss_id "TSS3352";
chr1	Cufflinks	exon	165724364	165726213	.	+	.	gene_id "XLOC_002328"; transcript_id "TCONS_00004562"; exon_number "3"; oId "CUFF.20166.8"; tss_id "TSS3352";
chr1	Cufflinks	exon	165781199	165781270	.	+	.	gene_id "XLOC_002331"; transcript_id "TCONS_00004569"; exon_number "1"; oId "CUFF.21768.2"; tss_id "TSS3357";
chr1	Cufflinks	exon	165781837	165782167	.	+	.	gene_id "XLOC_002331"; transcript_id "TCONS_00004569"; exon_number "2"; oId "CUFF.21768.2"; tss_id "TSS3357";
chr1	Cufflinks	exon	166338669	166339541	.	+	.	gene_id "XLOC_002337"; transcript_id "TCONS_00004594"; exon_number "1"; oId "CUFF.20239.2"; tss_id "TSS3369";
chr1	Cufflinks	exon	166343189	166356513	.	+	.	gene_id "XLOC_002337"; transcript_id "TCONS_00004594"; exon_number "2"; oId "CUFF.20239.2"; tss_id "TSS3369";
chr1	Cufflinks	exon	166338669	166339541	.	+	.	gene_id "XLOC_002337"; transcript_id "TCONS_00004593"; exon_number "1"; oId "CUFF.20239.1"; tss_id "TSS3369";
chr1	Cufflinks	exon	166343904	166356513	.	+	.	gene_id "XLOC_002337"; transcript_id "TCONS_00004593"; exon_number "2"; oId "CUFF.20239.1"; tss_id "TSS3369";
chr1	Cufflinks	exon	169969404	169969575	.	+	.	gene_id "XLOC_002363"; transcript_id "TCONS_00004644"; exon_number "1"; oId "CUFF.21210.1"; tss_id "TSS3408";
chr1	Cufflinks	exon	169971782	169972398	.	+	.	gene_id "XLOC_002363"; transcript_id "TCONS_00004644"; exon_number "2"; oId "CUFF.21210.1"; tss_id "TSS3408";
chr1	Cufflinks	exon	169969405	169969575	.	+	.	gene_id "XLOC_002363"; transcript_id "TCONS_00004645"; exon_number "1"; oId "CUFF.21210.2"; tss_id "TSS3408";
chr1	Cufflinks	exon	169970450	169970803	.	+	.	gene_id "XLOC_002363"; transcript_id "TCONS_00004645"; exon_number "2"; oId "CUFF.21210.2"; tss_id "TSS3408";
chr1	Cufflinks	exon	169971783	169972398	.	+	.	gene_id "XLOC_002363"; transcript_id "TCONS_00004645"; exon_number "3"; oId "CUFF.21210.2"; tss_id "TSS3408";
chr1	Cufflinks	exon	169969409	169969576	.	+	.	gene_id "XLOC_002363"; transcript_id "TCONS_00004649"; exon_number "1"; oId "CUFF.21210.6"; tss_id "TSS3408";
chr1	Cufflinks	exon	169970451	169970802	.	+	.	gene_id "XLOC_002363"; transcript_id "TCONS_00004649"; exon_number "2"; oId "CUFF.21210.6"; tss_id "TSS3408";
chr1	Cufflinks	exon	169971782	169972398	.	+	.	gene_id "XLOC_002363"; transcript_id "TCONS_00004649"; exon_number "3"; oId "CUFF.21210.6"; tss_id "TSS3408";
chr1	Cufflinks	exon	169969409	169969575	.	+	.	gene_id "XLOC_002363"; transcript_id "TCONS_00004648"; exon_number "1"; oId "CUFF.21210.5"; tss_id "TSS3408";
chr1	Cufflinks	exon	169970450	169970802	.	+	.	gene_id "XLOC_002363"; transcript_id "TCONS_00004648"; exon_number "2"; oId "CUFF.21210.5"; tss_id "TSS3408";
chr1	Cufflinks	exon	169971782	169972398	.	+	.	gene_id "XLOC_002363"; transcript_id "TCONS_00004648"; exon_number "3"; oId "CUFF.21210.5"; tss_id "TSS3408";
chr1	Cufflinks	exon	169969409	169970802	.	+	.	gene_id "XLOC_002363"; transcript_id "TCONS_00004647"; exon_number "1"; oId "CUFF.21210.4"; tss_id "TSS3408";
chr1	Cufflinks	exon	169971782	169972398	.	+	.	gene_id "XLOC_002363"; transcript_id "TCONS_00004647"; exon_number "2"; oId "CUFF.21210.4"; tss_id "TSS3408";
chr1	Cufflinks	exon	169969409	169970803	.	+	.	gene_id "XLOC_002363"; transcript_id "TCONS_00004646"; exon_number "1"; oId "CUFF.21210.3"; tss_id "TSS3408";
chr1	Cufflinks	exon	169971783	169972398	.	+	.	gene_id "XLOC_002363"; transcript_id "TCONS_00004646"; exon_number "2"; oId "CUFF.21210.3"; tss_id "TSS3408";
chr1	Cufflinks	exon	169969452	169969575	.	+	.	gene_id "XLOC_002363"; transcript_id "TCONS_00004651"; exon_number "1"; oId "CUFF.21210.7"; tss_id "TSS3408";
chr1	Cufflinks	exon	169970470	169970802	.	+	.	gene_id "XLOC_002363"; transcript_id "TCONS_00004651"; exon_number "2"; oId "CUFF.21210.7"; tss_id "TSS3408";
chr1	Cufflinks	exon	169971782	169972398	.	+	.	gene_id "XLOC_002363"; transcript_id "TCONS_00004651"; exon_number "3"; oId "CUFF.21210.7"; tss_id "TSS3408";
chr1	Cufflinks	exon	170190116	170197160	.	+	.	gene_id "XLOC_002367"; transcript_id "TCONS_00004655"; exon_number "1"; oId "CUFF.20744.1"; tss_id "TSS3412";
chr1	Cufflinks	exon	170197249	170197251	.	+	.	gene_id "XLOC_002367"; transcript_id "TCONS_00004655"; exon_number "2"; oId "CUFF.20744.1"; tss_id "TSS3412";
chr1	Cufflinks	exon	170197377	170201220	.	+	.	gene_id "XLOC_002367"; transcript_id "TCONS_00004655"; exon_number "3"; oId "CUFF.20744.1"; tss_id "TSS3412";
chr1	Cufflinks	exon	170193411	170197139	.	+	.	gene_id "XLOC_002367"; transcript_id "TCONS_00004656"; exon_number "1"; oId "CUFF.20744.2"; tss_id "TSS3413";
chr1	Cufflinks	exon	170197541	170201220	.	+	.	gene_id "XLOC_002367"; transcript_id "TCONS_00004656"; exon_number "2"; oId "CUFF.20744.2"; tss_id "TSS3413";
chr1	Cufflinks	exon	171196396	171196597	.	+	.	gene_id "XLOC_002407"; transcript_id "TCONS_00004718"; exon_number "1"; oId "CUFF.20859.1"; tss_id "TSS3465";
chr1	Cufflinks	exon	171197221	171198745	.	+	.	gene_id "XLOC_002407"; transcript_id "TCONS_00004718"; exon_number "2"; oId "CUFF.20859.1"; tss_id "TSS3465";
chr1	Cufflinks	exon	171196496	171196598	.	+	.	gene_id "XLOC_002407"; transcript_id "TCONS_00004719"; exon_number "1"; oId "CUFF.20859.2"; tss_id "TSS3465";
chr1	Cufflinks	exon	171197222	171198745	.	+	.	gene_id "XLOC_002407"; transcript_id "TCONS_00004719"; exon_number "2"; oId "CUFF.20859.2"; tss_id "TSS3465";
chr1	Cufflinks	exon	171634879	171635109	.	+	.	gene_id "XLOC_002435"; transcript_id "TCONS_00004800"; exon_number "1"; oId "CUFF.21079.1"; tss_id "TSS3512";
chr1	Cufflinks	exon	171635669	171636022	.	+	.	gene_id "XLOC_002435"; transcript_id "TCONS_00004800"; exon_number "2"; oId "CUFF.21079.1"; tss_id "TSS3512";
chr1	Cufflinks	exon	172320012	172323165	.	+	.	gene_id "XLOC_002462"; transcript_id "TCONS_00004870"; exon_number "1"; oId "CUFF.21271.1"; tss_id "TSS3559";
chr1	Cufflinks	exon	172323405	172327354	.	+	.	gene_id "XLOC_002462"; transcript_id "TCONS_00004870"; exon_number "2"; oId "CUFF.21271.1"; tss_id "TSS3559";
chr1	Cufflinks	exon	172513055	172515235	.	+	.	gene_id "XLOC_002470"; transcript_id "TCONS_00004907"; exon_number "1"; oId "CUFF.21154.11"; tss_id "TSS3576";
chr1	Cufflinks	exon	172516403	172516469	.	+	.	gene_id "XLOC_002470"; transcript_id "TCONS_00004907"; exon_number "2"; oId "CUFF.21154.11"; tss_id "TSS3576";
chr1	Cufflinks	exon	172518105	172518239	.	+	.	gene_id "XLOC_002470"; transcript_id "TCONS_00004907"; exon_number "3"; oId "CUFF.21154.11"; tss_id "TSS3576";
chr1	Cufflinks	exon	172518369	172519656	.	+	.	gene_id "XLOC_002470"; transcript_id "TCONS_00004907"; exon_number "4"; oId "CUFF.21154.11"; tss_id "TSS3576";
chr1	Cufflinks	exon	172513055	172515235	.	+	.	gene_id "XLOC_002470"; transcript_id "TCONS_00004906"; exon_number "1"; oId "CUFF.21154.10"; tss_id "TSS3576";
chr1	Cufflinks	exon	172516403	172516468	.	+	.	gene_id "XLOC_002470"; transcript_id "TCONS_00004906"; exon_number "2"; oId "CUFF.21154.10"; tss_id "TSS3576";
chr1	Cufflinks	exon	172518104	172518230	.	+	.	gene_id "XLOC_002470"; transcript_id "TCONS_00004906"; exon_number "3"; oId "CUFF.21154.10"; tss_id "TSS3576";
chr1	Cufflinks	exon	172518364	172519656	.	+	.	gene_id "XLOC_002470"; transcript_id "TCONS_00004906"; exon_number "4"; oId "CUFF.21154.10"; tss_id "TSS3576";
chr1	Cufflinks	exon	172513077	172513385	.	+	.	gene_id "XLOC_002470"; transcript_id "TCONS_00004909"; exon_number "1"; oId "CUFF.21154.13"; tss_id "TSS3577";
chr1	Cufflinks	exon	172516403	172519656	.	+	.	gene_id "XLOC_002470"; transcript_id "TCONS_00004909"; exon_number "2"; oId "CUFF.21154.13"; tss_id "TSS3577";
chr1	Cufflinks	exon	172513077	172515235	.	+	.	gene_id "XLOC_002470"; transcript_id "TCONS_00004908"; exon_number "1"; oId "CUFF.21154.12"; tss_id "TSS3577";
chr1	Cufflinks	exon	172516403	172516468	.	+	.	gene_id "XLOC_002470"; transcript_id "TCONS_00004908"; exon_number "2"; oId "CUFF.21154.12"; tss_id "TSS3577";
chr1	Cufflinks	exon	172518104	172518230	.	+	.	gene_id "XLOC_002470"; transcript_id "TCONS_00004908"; exon_number "3"; oId "CUFF.21154.12"; tss_id "TSS3577";
chr1	Cufflinks	exon	172518369	172519656	.	+	.	gene_id "XLOC_002470"; transcript_id "TCONS_00004908"; exon_number "4"; oId "CUFF.21154.12"; tss_id "TSS3577";
chr1	Cufflinks	exon	172513226	172513830	.	+	.	gene_id "XLOC_002470"; transcript_id "TCONS_00004912"; exon_number "1"; oId "CUFF.21154.16"; tss_id "TSS3578";
chr1	Cufflinks	exon	172515091	172515235	.	+	.	gene_id "XLOC_002470"; transcript_id "TCONS_00004912"; exon_number "2"; oId "CUFF.21154.16"; tss_id "TSS3578";
chr1	Cufflinks	exon	172516403	172516468	.	+	.	gene_id "XLOC_002470"; transcript_id "TCONS_00004912"; exon_number "3"; oId "CUFF.21154.16"; tss_id "TSS3578";
chr1	Cufflinks	exon	172516581	172516692	.	+	.	gene_id "XLOC_002470"; transcript_id "TCONS_00004912"; exon_number "4"; oId "CUFF.21154.16"; tss_id "TSS3578";
chr1	Cufflinks	exon	172518104	172519656	.	+	.	gene_id "XLOC_002470"; transcript_id "TCONS_00004912"; exon_number "5"; oId "CUFF.21154.16"; tss_id "TSS3578";
chr1	Cufflinks	exon	177464637	177467441	.	+	.	gene_id "XLOC_002538"; transcript_id "TCONS_00005053"; exon_number "1"; oId "CUFF.21636.1"; tss_id "TSS3686";
chr1	Cufflinks	exon	177475099	177480241	.	+	.	gene_id "XLOC_002538"; transcript_id "TCONS_00005053"; exon_number "2"; oId "CUFF.21636.1"; tss_id "TSS3686";
chr1	Cufflinks	exon	177473793	177475177	.	+	.	gene_id "XLOC_002538"; transcript_id "TCONS_00005056"; exon_number "1"; oId "CUFF.21636.4"; tss_id "TSS3688";
chr1	Cufflinks	exon	177520573	177526985	.	+	.	gene_id "XLOC_002538"; transcript_id "TCONS_00005056"; exon_number "2"; oId "CUFF.21636.4"; tss_id "TSS3688";
chr1	Cufflinks	exon	177488537	177496527	.	+	.	gene_id "XLOC_002538"; transcript_id "TCONS_00005059"; exon_number "1"; oId "CUFF.21636.6"; tss_id "TSS3690";
chr1	Cufflinks	exon	177498446	177513615	.	+	.	gene_id "XLOC_002538"; transcript_id "TCONS_00005059"; exon_number "2"; oId "CUFF.21636.6"; tss_id "TSS3690";
chr1	Cufflinks	exon	177488537	177496384	.	+	.	gene_id "XLOC_002538"; transcript_id "TCONS_00005061"; exon_number "1"; oId "CUFF.21636.8"; tss_id "TSS3690";
chr1	Cufflinks	exon	177520573	177526985	.	+	.	gene_id "XLOC_002538"; transcript_id "TCONS_00005061"; exon_number "2"; oId "CUFF.21636.8"; tss_id "TSS3690";
chr1	Cufflinks	exon	177488537	177496527	.	+	.	gene_id "XLOC_002538"; transcript_id "TCONS_00005060"; exon_number "1"; oId "CUFF.21636.7"; tss_id "TSS3690";
chr1	Cufflinks	exon	177520570	177526985	.	+	.	gene_id "XLOC_002538"; transcript_id "TCONS_00005060"; exon_number "2"; oId "CUFF.21636.7"; tss_id "TSS3690";
chr1	Cufflinks	exon	177493578	177495191	.	+	.	gene_id "XLOC_002538"; transcript_id "TCONS_00005063"; exon_number "1"; oId "CUFF.21636.12"; tss_id "TSS3692";
chr1	Cufflinks	exon	177496212	177497317	.	+	.	gene_id "XLOC_002538"; transcript_id "TCONS_00005063"; exon_number "2"; oId "CUFF.21636.12"; tss_id "TSS3692";
chr1	Cufflinks	exon	177493578	177495191	.	+	.	gene_id "XLOC_002538"; transcript_id "TCONS_00005064"; exon_number "1"; oId "CUFF.21636.10"; tss_id "TSS3692";
chr1	Cufflinks	exon	177496212	177496527	.	+	.	gene_id "XLOC_002538"; transcript_id "TCONS_00005064"; exon_number "2"; oId "CUFF.21636.10"; tss_id "TSS3692";
chr1	Cufflinks	exon	177498450	177513615	.	+	.	gene_id "XLOC_002538"; transcript_id "TCONS_00005064"; exon_number "3"; oId "CUFF.21636.10"; tss_id "TSS3692";
chr1	Cufflinks	exon	177495156	177495191	.	+	.	gene_id "XLOC_002538"; transcript_id "TCONS_00005067"; exon_number "1"; oId "CUFF.21636.14"; tss_id "TSS3693";
chr1	Cufflinks	exon	177527411	177531282	.	+	.	gene_id "XLOC_002538"; transcript_id "TCONS_00005067"; exon_number "2"; oId "CUFF.21636.14"; tss_id "TSS3693";
chr1	Cufflinks	exon	177497374	177498622	.	+	.	gene_id "XLOC_002538"; transcript_id "TCONS_00005069"; exon_number "1"; oId "CUFF.21636.16"; tss_id "TSS3694";
chr1	Cufflinks	exon	177520571	177526985	.	+	.	gene_id "XLOC_002538"; transcript_id "TCONS_00005069"; exon_number "2"; oId "CUFF.21636.16"; tss_id "TSS3694";
chr1	Cufflinks	exon	177710111	177712778	.	+	.	gene_id "XLOC_002545"; transcript_id "TCONS_00005085"; exon_number "1"; oId "CUFF.21588.3"; tss_id "TSS3705";
chr1	Cufflinks	exon	177715443	177715891	.	+	.	gene_id "XLOC_002545"; transcript_id "TCONS_00005085"; exon_number "2"; oId "CUFF.21588.3"; tss_id "TSS3705";
chr1	Cufflinks	exon	177710111	177712777	.	+	.	gene_id "XLOC_002545"; transcript_id "TCONS_00005084"; exon_number "1"; oId "CUFF.21588.2"; tss_id "TSS3705";
chr1	Cufflinks	exon	177715442	177715891	.	+	.	gene_id "XLOC_002545"; transcript_id "TCONS_00005084"; exon_number "2"; oId "CUFF.21588.2"; tss_id "TSS3705";
chr1	Cufflinks	exon	178143301	178143796	.	+	.	gene_id "XLOC_002553"; transcript_id "TCONS_00005099"; exon_number "1"; oId "CUFF.22012.1"; tss_id "TSS3718";
chr1	Cufflinks	exon	178143896	178144272	.	+	.	gene_id "XLOC_002553"; transcript_id "TCONS_00005099"; exon_number "2"; oId "CUFF.22012.1"; tss_id "TSS3718";
chr1	Cufflinks	exon	178492699	178493034	.	+	.	gene_id "XLOC_002566"; transcript_id "TCONS_00005122"; exon_number "1"; oId "CUFF.21935.1"; tss_id "TSS3735";
chr1	Cufflinks	exon	178504309	178504435	.	+	.	gene_id "XLOC_002566"; transcript_id "TCONS_00005122"; exon_number "2"; oId "CUFF.21935.1"; tss_id "TSS3735";
chr1	Cufflinks	exon	178517699	178518144	.	+	.	gene_id "XLOC_002566"; transcript_id "TCONS_00005122"; exon_number "3"; oId "CUFF.21935.1"; tss_id "TSS3735";
chr1	Cufflinks	exon	178492713	178493034	.	+	.	gene_id "XLOC_002566"; transcript_id "TCONS_00005123"; exon_number "1"; oId "CUFF.21935.2"; tss_id "TSS3735";
chr1	Cufflinks	exon	178504309	178505881	.	+	.	gene_id "XLOC_002566"; transcript_id "TCONS_00005123"; exon_number "2"; oId "CUFF.21935.2"; tss_id "TSS3735";
chr1	Cufflinks	exon	178507706	178509050	.	+	.	gene_id "XLOC_002566"; transcript_id "TCONS_00005123"; exon_number "3"; oId "CUFF.21935.2"; tss_id "TSS3735";
chr1	Cufflinks	exon	178505886	178507222	.	+	.	gene_id "XLOC_002566"; transcript_id "TCONS_00005124"; exon_number "1"; oId "CUFF.21935.3"; tss_id "TSS3736";
chr1	Cufflinks	exon	178507706	178509050	.	+	.	gene_id "XLOC_002566"; transcript_id "TCONS_00005124"; exon_number "2"; oId "CUFF.21935.3"; tss_id "TSS3736";
chr1	Cufflinks	exon	180256429	180256564	.	+	.	gene_id "XLOC_002588"; transcript_id "TCONS_00005180"; exon_number "1"; oId "CUFF.22137.3"; tss_id "TSS3779";
chr1	Cufflinks	exon	180257550	180257673	.	+	.	gene_id "XLOC_002588"; transcript_id "TCONS_00005180"; exon_number "2"; oId "CUFF.22137.3"; tss_id "TSS3779";
chr1	Cufflinks	exon	180257797	180258852	.	+	.	gene_id "XLOC_002588"; transcript_id "TCONS_00005180"; exon_number "3"; oId "CUFF.22137.3"; tss_id "TSS3779";
chr1	Cufflinks	exon	180289073	180289290	.	+	.	gene_id "XLOC_002590"; transcript_id "TCONS_00005191"; exon_number "1"; oId "CUFF.21915.4"; tss_id "TSS3783";
chr1	Cufflinks	exon	180289483	180303719	.	+	.	gene_id "XLOC_002590"; transcript_id "TCONS_00005191"; exon_number "2"; oId "CUFF.21915.4"; tss_id "TSS3783";
chr1	Cufflinks	exon	180289296	180289602	.	+	.	gene_id "XLOC_002590"; transcript_id "TCONS_00005195"; exon_number "1"; oId "CUFF.21915.8"; tss_id "TSS3784";
chr1	Cufflinks	exon	180292525	180303719	.	+	.	gene_id "XLOC_002590"; transcript_id "TCONS_00005195"; exon_number "2"; oId "CUFF.21915.8"; tss_id "TSS3784";
chr1	Cufflinks	exon	180289297	180289389	.	+	.	gene_id "XLOC_002590"; transcript_id "TCONS_00005196"; exon_number "1"; oId "CUFF.21915.9"; tss_id "TSS3784";
chr1	Cufflinks	exon	180291863	180303719	.	+	.	gene_id "XLOC_002590"; transcript_id "TCONS_00005196"; exon_number "2"; oId "CUFF.21915.9"; tss_id "TSS3784";
chr1	Cufflinks	exon	180798381	180800930	.	+	.	gene_id "XLOC_002612"; transcript_id "TCONS_00005243"; exon_number "1"; oId "CUFF.22153.2"; tss_id "TSS3824";
chr1	Cufflinks	exon	180802657	180803908	.	+	.	gene_id "XLOC_002612"; transcript_id "TCONS_00005243"; exon_number "2"; oId "CUFF.22153.2"; tss_id "TSS3824";
chr1	Cufflinks	exon	180808275	180813622	.	+	.	gene_id "XLOC_002612"; transcript_id "TCONS_00005243"; exon_number "3"; oId "CUFF.22153.2"; tss_id "TSS3824";
chr1	Cufflinks	exon	180798381	180803908	.	+	.	gene_id "XLOC_002612"; transcript_id "TCONS_00005242"; exon_number "1"; oId "CUFF.22153.1"; tss_id "TSS3824";
chr1	Cufflinks	exon	180808275	180813622	.	+	.	gene_id "XLOC_002612"; transcript_id "TCONS_00005242"; exon_number "2"; oId "CUFF.22153.1"; tss_id "TSS3824";
chr1	Cufflinks	exon	180813776	180813873	.	+	.	gene_id "XLOC_002613"; transcript_id "TCONS_00005244"; exon_number "1"; oId "CUFF.22154.1"; tss_id "TSS3825";
chr1	Cufflinks	exon	180816729	180826381	.	+	.	gene_id "XLOC_002613"; transcript_id "TCONS_00005244"; exon_number "2"; oId "CUFF.22154.1"; tss_id "TSS3825";
chr1	Cufflinks	exon	181062070	181062111	.	+	.	gene_id "XLOC_002627"; transcript_id "TCONS_00005273"; exon_number "1"; oId "CUFF.22084.1"; tss_id "TSS3848";
chr1	Cufflinks	exon	181064018	181064475	.	+	.	gene_id "XLOC_002627"; transcript_id "TCONS_00005273"; exon_number "2"; oId "CUFF.22084.1"; tss_id "TSS3848";
chr1	Cufflinks	exon	181212074	181219031	.	+	.	gene_id "XLOC_002635"; transcript_id "TCONS_00005291"; exon_number "1"; oId "CUFF.22151.6"; tss_id "TSS3858";
chr1	Cufflinks	exon	181225310	181231558	.	+	.	gene_id "XLOC_002635"; transcript_id "TCONS_00005291"; exon_number "2"; oId "CUFF.22151.6"; tss_id "TSS3858";
chr1	Cufflinks	exon	181233876	181234136	.	+	.	gene_id "XLOC_002635"; transcript_id "TCONS_00005291"; exon_number "3"; oId "CUFF.22151.6"; tss_id "TSS3858";
chr1	Cufflinks	exon	181234407	181238415	.	+	.	gene_id "XLOC_002635"; transcript_id "TCONS_00005291"; exon_number "4"; oId "CUFF.22151.6"; tss_id "TSS3858";
chr1	Cufflinks	exon	181221633	181231558	.	+	.	gene_id "XLOC_002635"; transcript_id "TCONS_00005293"; exon_number "1"; oId "CUFF.22151.9"; tss_id "TSS3859";
chr1	Cufflinks	exon	181232156	181238415	.	+	.	gene_id "XLOC_002635"; transcript_id "TCONS_00005293"; exon_number "2"; oId "CUFF.22151.9"; tss_id "TSS3859";
chr1	Cufflinks	exon	181813458	181814191	.	+	.	gene_id "XLOC_002646"; transcript_id "TCONS_00005313"; exon_number "1"; oId "CUFF.22280.3"; tss_id "TSS3876";
chr1	Cufflinks	exon	181814510	181815774	.	+	.	gene_id "XLOC_002646"; transcript_id "TCONS_00005313"; exon_number "2"; oId "CUFF.22280.3"; tss_id "TSS3876";
chr1	Cufflinks	exon	182252200	182255589	.	+	.	gene_id "XLOC_002658"; transcript_id "TCONS_00005333"; exon_number "1"; oId "CUFF.22242.2"; tss_id "TSS3889";
chr1	Cufflinks	exon	182255995	182257500	.	+	.	gene_id "XLOC_002658"; transcript_id "TCONS_00005333"; exon_number "2"; oId "CUFF.22242.2"; tss_id "TSS3889";
chr1	Cufflinks	exon	182252200	182255350	.	+	.	gene_id "XLOC_002658"; transcript_id "TCONS_00005334"; exon_number "1"; oId "CUFF.22242.1"; tss_id "TSS3889";
chr1	Cufflinks	exon	182255454	182255589	.	+	.	gene_id "XLOC_002658"; transcript_id "TCONS_00005334"; exon_number "2"; oId "CUFF.22242.1"; tss_id "TSS3889";
chr1	Cufflinks	exon	182255995	182256207	.	+	.	gene_id "XLOC_002658"; transcript_id "TCONS_00005334"; exon_number "3"; oId "CUFF.22242.1"; tss_id "TSS3889";
chr1	Cufflinks	exon	182263155	182265811	.	+	.	gene_id "XLOC_002658"; transcript_id "TCONS_00005334"; exon_number "4"; oId "CUFF.22242.1"; tss_id "TSS3889";
chr1	Cufflinks	exon	182255368	182255589	.	+	.	gene_id "XLOC_002658"; transcript_id "TCONS_00005335"; exon_number "1"; oId "CUFF.22242.3"; tss_id "TSS3890";
chr1	Cufflinks	exon	182255995	182256207	.	+	.	gene_id "XLOC_002658"; transcript_id "TCONS_00005335"; exon_number "2"; oId "CUFF.22242.3"; tss_id "TSS3890";
chr1	Cufflinks	exon	182259027	182260073	.	+	.	gene_id "XLOC_002658"; transcript_id "TCONS_00005335"; exon_number "3"; oId "CUFF.22242.3"; tss_id "TSS3890";
chr1	Cufflinks	exon	182255388	182255590	.	+	.	gene_id "XLOC_002658"; transcript_id "TCONS_00005337"; exon_number "1"; oId "CUFF.22242.5"; tss_id "TSS3890";
chr1	Cufflinks	exon	182255996	182256207	.	+	.	gene_id "XLOC_002658"; transcript_id "TCONS_00005337"; exon_number "2"; oId "CUFF.22242.5"; tss_id "TSS3890";
chr1	Cufflinks	exon	182263155	182265811	.	+	.	gene_id "XLOC_002658"; transcript_id "TCONS_00005337"; exon_number "3"; oId "CUFF.22242.5"; tss_id "TSS3890";
chr1	Cufflinks	exon	182255707	182256207	.	+	.	gene_id "XLOC_002658"; transcript_id "TCONS_00005339"; exon_number "1"; oId "CUFF.22242.7"; tss_id "TSS3891";
chr1	Cufflinks	exon	182263155	182265811	.	+	.	gene_id "XLOC_002658"; transcript_id "TCONS_00005339"; exon_number "2"; oId "CUFF.22242.7"; tss_id "TSS3891";
chr1	Cufflinks	exon	182286845	182288230	.	+	.	gene_id "XLOC_002664"; transcript_id "TCONS_00005345"; exon_number "1"; oId "CUFF.22301.1"; tss_id "TSS3897";
chr1	Cufflinks	exon	182297909	182301198	.	+	.	gene_id "XLOC_002664"; transcript_id "TCONS_00005345"; exon_number "2"; oId "CUFF.22301.1"; tss_id "TSS3897";
chr1	Cufflinks	exon	182302969	182304243	.	+	.	gene_id "XLOC_002664"; transcript_id "TCONS_00005345"; exon_number "3"; oId "CUFF.22301.1"; tss_id "TSS3897";
chr1	Cufflinks	exon	182287990	182288230	.	+	.	gene_id "XLOC_002664"; transcript_id "TCONS_00005346"; exon_number "1"; oId "CUFF.22301.2"; tss_id "TSS3898";
chr1	Cufflinks	exon	182297909	182298021	.	+	.	gene_id "XLOC_002664"; transcript_id "TCONS_00005346"; exon_number "2"; oId "CUFF.22301.2"; tss_id "TSS3898";
chr1	Cufflinks	exon	182301073	182304243	.	+	.	gene_id "XLOC_002664"; transcript_id "TCONS_00005346"; exon_number "3"; oId "CUFF.22301.2"; tss_id "TSS3898";
chr1	Cufflinks	exon	182490029	182490622	.	+	.	gene_id "XLOC_002670"; transcript_id "TCONS_00005356"; exon_number "1"; oId "CUFF.22494.2"; tss_id "TSS3908";
chr1	Cufflinks	exon	182491511	182492473	.	+	.	gene_id "XLOC_002670"; transcript_id "TCONS_00005356"; exon_number "2"; oId "CUFF.22494.2"; tss_id "TSS3908";
chr1	Cufflinks	exon	183345538	183346132	.	+	.	gene_id "XLOC_002687"; transcript_id "TCONS_00005387"; exon_number "1"; oId "CUFF.23123.1"; tss_id "TSS3933";
chr1	Cufflinks	exon	183348914	183350618	.	+	.	gene_id "XLOC_002687"; transcript_id "TCONS_00005387"; exon_number "2"; oId "CUFF.23123.1"; tss_id "TSS3933";
chr1	Cufflinks	exon	183410255	183413422	.	+	.	gene_id "XLOC_002691"; transcript_id "TCONS_00005396"; exon_number "1"; oId "CUFF.22551.1"; tss_id "TSS3937";
chr1	Cufflinks	exon	183413568	183413824	.	+	.	gene_id "XLOC_002691"; transcript_id "TCONS_00005396"; exon_number "2"; oId "CUFF.22551.1"; tss_id "TSS3937";
chr1	Cufflinks	exon	184736434	184737030	.	+	.	gene_id "XLOC_002713"; transcript_id "TCONS_00005430"; exon_number "1"; oId "CUFF.22706.1"; tss_id "TSS3965";
chr1	Cufflinks	exon	184739240	184745798	.	+	.	gene_id "XLOC_002713"; transcript_id "TCONS_00005430"; exon_number "2"; oId "CUFF.22706.1"; tss_id "TSS3965";
chr1	Cufflinks	exon	186749386	186750165	.	+	.	gene_id "XLOC_002734"; transcript_id "TCONS_00005471"; exon_number "1"; oId "CUFF.23052.2"; tss_id "TSS3992";
chr1	Cufflinks	exon	186752417	186752921	.	+	.	gene_id "XLOC_002734"; transcript_id "TCONS_00005471"; exon_number "2"; oId "CUFF.23052.2"; tss_id "TSS3992";
chr1	Cufflinks	exon	191133011	191133415	.	+	.	gene_id "XLOC_002778"; transcript_id "TCONS_00005560"; exon_number "1"; oId "CUFF.23332.2"; tss_id "TSS4056";
chr1	Cufflinks	exon	191133657	191136792	.	+	.	gene_id "XLOC_002778"; transcript_id "TCONS_00005560"; exon_number "2"; oId "CUFF.23332.2"; tss_id "TSS4056";
chr1	Cufflinks	exon	191224454	191224542	.	+	.	gene_id "XLOC_002784"; transcript_id "TCONS_00005568"; exon_number "1"; oId "CUFF.23372.2"; tss_id "TSS4063";
chr1	Cufflinks	exon	191225209	191229063	.	+	.	gene_id "XLOC_002784"; transcript_id "TCONS_00005568"; exon_number "2"; oId "CUFF.23372.2"; tss_id "TSS4063";
chr1	Cufflinks	exon	191673725	191674893	.	+	.	gene_id "XLOC_002811"; transcript_id "TCONS_00005602"; exon_number "1"; oId "CUFF.23452.2"; tss_id "TSS4092";
chr1	Cufflinks	exon	191675114	191675816	.	+	.	gene_id "XLOC_002811"; transcript_id "TCONS_00005602"; exon_number "2"; oId "CUFF.23452.2"; tss_id "TSS4092";
chr1	Cufflinks	exon	191674352	191674847	.	+	.	gene_id "XLOC_002811"; transcript_id "TCONS_00005603"; exon_number "1"; oId "CUFF.23452.3"; tss_id "TSS4093";
chr1	Cufflinks	exon	191675082	191675816	.	+	.	gene_id "XLOC_002811"; transcript_id "TCONS_00005603"; exon_number "2"; oId "CUFF.23452.3"; tss_id "TSS4093";
chr1	Cufflinks	exon	191951313	191956561	.	+	.	gene_id "XLOC_002819"; transcript_id "TCONS_00005622"; exon_number "1"; oId "CUFF.23473.1"; tss_id "TSS4106";
chr1	Cufflinks	exon	191956679	191959536	.	+	.	gene_id "XLOC_002819"; transcript_id "TCONS_00005622"; exon_number "2"; oId "CUFF.23473.1"; tss_id "TSS4106";
chr1	Cufflinks	exon	191956525	191956561	.	+	.	gene_id "XLOC_002819"; transcript_id "TCONS_00005624"; exon_number "1"; oId "CUFF.23473.3"; tss_id "TSS4108";
chr1	Cufflinks	exon	191956679	191956760	.	+	.	gene_id "XLOC_002819"; transcript_id "TCONS_00005624"; exon_number "2"; oId "CUFF.23473.3"; tss_id "TSS4108";
chr1	Cufflinks	exon	191964319	191969991	.	+	.	gene_id "XLOC_002819"; transcript_id "TCONS_00005624"; exon_number "3"; oId "CUFF.23473.3"; tss_id "TSS4108";
chr1	Cufflinks	exon	191956566	191956760	.	+	.	gene_id "XLOC_002819"; transcript_id "TCONS_00005625"; exon_number "1"; oId "CUFF.23473.4"; tss_id "TSS4108";
chr1	Cufflinks	exon	191970185	191970729	.	+	.	gene_id "XLOC_002819"; transcript_id "TCONS_00005625"; exon_number "2"; oId "CUFF.23473.4"; tss_id "TSS4108";
chr1	Cufflinks	exon	192137345	192137514	.	+	.	gene_id "XLOC_002823"; transcript_id "TCONS_00005635"; exon_number "1"; oId "CUFF.23893.2"; tss_id "TSS4117";
chr1	Cufflinks	exon	192145214	192145404	.	+	.	gene_id "XLOC_002823"; transcript_id "TCONS_00005635"; exon_number "2"; oId "CUFF.23893.2"; tss_id "TSS4117";
chr1	Cufflinks	exon	193481787	193485025	.	+	.	gene_id "XLOC_002838"; transcript_id "TCONS_00005680"; exon_number "1"; oId "CUFF.23575.9"; tss_id "TSS4148";
chr1	Cufflinks	exon	193485338	193485815	.	+	.	gene_id "XLOC_002838"; transcript_id "TCONS_00005680"; exon_number "2"; oId "CUFF.23575.9"; tss_id "TSS4148";
chr1	Cufflinks	exon	193481787	193485024	.	+	.	gene_id "XLOC_002838"; transcript_id "TCONS_00005679"; exon_number "1"; oId "CUFF.23575.8"; tss_id "TSS4148";
chr1	Cufflinks	exon	193485334	193485815	.	+	.	gene_id "XLOC_002838"; transcript_id "TCONS_00005679"; exon_number "2"; oId "CUFF.23575.8"; tss_id "TSS4148";
chr1	Cufflinks	exon	194976385	194976457	.	+	.	gene_id "XLOC_002855"; transcript_id "TCONS_00005706"; exon_number "1"; oId "CUFF.24043.2"; tss_id "TSS4169";
chr1	Cufflinks	exon	195018548	195018940	.	+	.	gene_id "XLOC_002855"; transcript_id "TCONS_00005706"; exon_number "2"; oId "CUFF.24043.2"; tss_id "TSS4169";
chr1	Cufflinks	exon	195021386	195021564	.	+	.	gene_id "XLOC_002855"; transcript_id "TCONS_00005706"; exon_number "3"; oId "CUFF.24043.2"; tss_id "TSS4169";
chr1	Cufflinks	exon	195021688	195021795	.	+	.	gene_id "XLOC_002855"; transcript_id "TCONS_00005706"; exon_number "4"; oId "CUFF.24043.2"; tss_id "TSS4169";
chr1	Cufflinks	exon	195023550	195027428	.	+	.	gene_id "XLOC_002855"; transcript_id "TCONS_00005706"; exon_number "5"; oId "CUFF.24043.2"; tss_id "TSS4169";
chr1	Cufflinks	exon	6209866	6213347	.	-	.	gene_id "XLOC_002921"; transcript_id "TCONS_00005812"; exon_number "1"; oId "CUFF.738.1"; tss_id "TSS4253";
chr1	Cufflinks	exon	6214233	6214590	.	-	.	gene_id "XLOC_002921"; transcript_id "TCONS_00005812"; exon_number "2"; oId "CUFF.738.1"; tss_id "TSS4253";
chr1	Cufflinks	exon	7349403	7350390	.	-	.	gene_id "XLOC_002930"; transcript_id "TCONS_00005822"; exon_number "1"; oId "CUFF.574.1"; tss_id "TSS4263";
chr1	Cufflinks	exon	7351771	7351894	.	-	.	gene_id "XLOC_002930"; transcript_id "TCONS_00005822"; exon_number "2"; oId "CUFF.574.1"; tss_id "TSS4263";
chr1	Cufflinks	exon	7397718	7397801	.	-	.	gene_id "XLOC_002930"; transcript_id "TCONS_00005822"; exon_number "3"; oId "CUFF.574.1"; tss_id "TSS4263";
chr1	Cufflinks	exon	7349403	7351894	.	-	.	gene_id "XLOC_002930"; transcript_id "TCONS_00005823"; exon_number "1"; oId "CUFF.574.2"; tss_id "TSS4263";
chr1	Cufflinks	exon	7397718	7397898	.	-	.	gene_id "XLOC_002930"; transcript_id "TCONS_00005823"; exon_number "2"; oId "CUFF.574.2"; tss_id "TSS4263";
chr1	Cufflinks	exon	7375886	7376007	.	-	.	gene_id "XLOC_002930"; transcript_id "TCONS_00005825"; exon_number "1"; oId "CUFF.574.4"; tss_id "TSS4263";
chr1	Cufflinks	exon	7381974	7382083	.	-	.	gene_id "XLOC_002930"; transcript_id "TCONS_00005825"; exon_number "2"; oId "CUFF.574.4"; tss_id "TSS4263";
chr1	Cufflinks	exon	7397719	7397911	.	-	.	gene_id "XLOC_002930"; transcript_id "TCONS_00005825"; exon_number "3"; oId "CUFF.574.4"; tss_id "TSS4263";
chr1	Cufflinks	exon	7375886	7376007	.	-	.	gene_id "XLOC_002930"; transcript_id "TCONS_00005827"; exon_number "1"; oId "CUFF.574.3"; tss_id "TSS4263";
chr1	Cufflinks	exon	7382027	7382082	.	-	.	gene_id "XLOC_002930"; transcript_id "TCONS_00005827"; exon_number "2"; oId "CUFF.574.3"; tss_id "TSS4263";
chr1	Cufflinks	exon	7397718	7397917	.	-	.	gene_id "XLOC_002930"; transcript_id "TCONS_00005827"; exon_number "3"; oId "CUFF.574.3"; tss_id "TSS4263";
chr1	Cufflinks	exon	7375886	7376007	.	-	.	gene_id "XLOC_002930"; transcript_id "TCONS_00005828"; exon_number "1"; oId "CUFF.574.5"; tss_id "TSS4263";
chr1	Cufflinks	exon	7381974	7382082	.	-	.	gene_id "XLOC_002930"; transcript_id "TCONS_00005828"; exon_number "2"; oId "CUFF.574.5"; tss_id "TSS4263";
chr1	Cufflinks	exon	7397718	7397936	.	-	.	gene_id "XLOC_002930"; transcript_id "TCONS_00005828"; exon_number "3"; oId "CUFF.574.5"; tss_id "TSS4263";
chr1	Cufflinks	exon	7375886	7376007	.	-	.	gene_id "XLOC_002930"; transcript_id "TCONS_00005829"; exon_number "1"; oId "CUFF.574.6"; tss_id "TSS4263";
chr1	Cufflinks	exon	7382027	7382083	.	-	.	gene_id "XLOC_002930"; transcript_id "TCONS_00005829"; exon_number "2"; oId "CUFF.574.6"; tss_id "TSS4263";
chr1	Cufflinks	exon	7397719	7397988	.	-	.	gene_id "XLOC_002930"; transcript_id "TCONS_00005829"; exon_number "3"; oId "CUFF.574.6"; tss_id "TSS4263";
chr1	Cufflinks	exon	7720786	7729992	.	-	.	gene_id "XLOC_002933"; transcript_id "TCONS_00005834"; exon_number "1"; oId "CUFF.397.1"; tss_id "TSS4267";
chr1	Cufflinks	exon	7730484	7734878	.	-	.	gene_id "XLOC_002933"; transcript_id "TCONS_00005834"; exon_number "2"; oId "CUFF.397.1"; tss_id "TSS4267";
chr1	Cufflinks	exon	9499338	9499926	.	-	.	gene_id "XLOC_002948"; transcript_id "TCONS_00005859"; exon_number "1"; oId "CUFF.529.1"; tss_id "TSS4290";
chr1	Cufflinks	exon	9500482	9500715	.	-	.	gene_id "XLOC_002948"; transcript_id "TCONS_00005859"; exon_number "2"; oId "CUFF.529.1"; tss_id "TSS4290";
chr1	Cufflinks	exon	9500940	9501522	.	-	.	gene_id "XLOC_002948"; transcript_id "TCONS_00005859"; exon_number "3"; oId "CUFF.529.1"; tss_id "TSS4290";
chr1	Cufflinks	exon	9559093	9561778	.	-	.	gene_id "XLOC_002952"; transcript_id "TCONS_00005866"; exon_number "1"; oId "CUFF.903.1"; tss_id "TSS4296";
chr1	Cufflinks	exon	9563823	9563871	.	-	.	gene_id "XLOC_002952"; transcript_id "TCONS_00005866"; exon_number "2"; oId "CUFF.903.1"; tss_id "TSS4296";
chr1	Cufflinks	exon	9619550	9619639	.	-	.	gene_id "XLOC_002952"; transcript_id "TCONS_00005866"; exon_number "3"; oId "CUFF.903.1"; tss_id "TSS4296";
chr1	Cufflinks	exon	9620955	9621082	.	-	.	gene_id "XLOC_002952"; transcript_id "TCONS_00005866"; exon_number "4"; oId "CUFF.903.1"; tss_id "TSS4296";
chr1	Cufflinks	exon	9631061	9631175	.	-	.	gene_id "XLOC_002952"; transcript_id "TCONS_00005866"; exon_number "5"; oId "CUFF.903.1"; tss_id "TSS4296";
chr1	Cufflinks	exon	9563505	9563871	.	-	.	gene_id "XLOC_002952"; transcript_id "TCONS_00005867"; exon_number "1"; oId "CUFF.903.2"; tss_id "TSS4296";
chr1	Cufflinks	exon	9619550	9619639	.	-	.	gene_id "XLOC_002952"; transcript_id "TCONS_00005867"; exon_number "2"; oId "CUFF.903.2"; tss_id "TSS4296";
chr1	Cufflinks	exon	9620955	9621082	.	-	.	gene_id "XLOC_002952"; transcript_id "TCONS_00005867"; exon_number "3"; oId "CUFF.903.2"; tss_id "TSS4296";
chr1	Cufflinks	exon	9631061	9631137	.	-	.	gene_id "XLOC_002952"; transcript_id "TCONS_00005867"; exon_number "4"; oId "CUFF.903.2"; tss_id "TSS4296";
chr1	Cufflinks	exon	9941890	9942155	.	-	.	gene_id "XLOC_002960"; transcript_id "TCONS_00005887"; exon_number "1"; oId "CUFF.635.3"; tss_id "TSS4309";
chr1	Cufflinks	exon	9942323	9942391	.	-	.	gene_id "XLOC_002960"; transcript_id "TCONS_00005887"; exon_number "2"; oId "CUFF.635.3"; tss_id "TSS4309";
chr1	Cufflinks	exon	9942610	9943268	.	-	.	gene_id "XLOC_002960"; transcript_id "TCONS_00005887"; exon_number "3"; oId "CUFF.635.3"; tss_id "TSS4309";
chr1	Cufflinks	exon	9941890	9942149	.	-	.	gene_id "XLOC_002960"; transcript_id "TCONS_00005888"; exon_number "1"; oId "CUFF.635.4"; tss_id "TSS4310";
chr1	Cufflinks	exon	9942323	9942391	.	-	.	gene_id "XLOC_002960"; transcript_id "TCONS_00005888"; exon_number "2"; oId "CUFF.635.4"; tss_id "TSS4310";
chr1	Cufflinks	exon	9942610	9942717	.	-	.	gene_id "XLOC_002960"; transcript_id "TCONS_00005888"; exon_number "3"; oId "CUFF.635.4"; tss_id "TSS4310";
chr1	Cufflinks	exon	9944020	9944117	.	-	.	gene_id "XLOC_002960"; transcript_id "TCONS_00005888"; exon_number "4"; oId "CUFF.635.4"; tss_id "TSS4310";
chr1	Cufflinks	exon	9941890	9942155	.	-	.	gene_id "XLOC_002960"; transcript_id "TCONS_00005889"; exon_number "1"; oId "CUFF.635.2"; tss_id "TSS4310";
chr1	Cufflinks	exon	9942323	9942391	.	-	.	gene_id "XLOC_002960"; transcript_id "TCONS_00005889"; exon_number "2"; oId "CUFF.635.2"; tss_id "TSS4310";
chr1	Cufflinks	exon	9942610	9942717	.	-	.	gene_id "XLOC_002960"; transcript_id "TCONS_00005889"; exon_number "3"; oId "CUFF.635.2"; tss_id "TSS4310";
chr1	Cufflinks	exon	9944020	9944118	.	-	.	gene_id "XLOC_002960"; transcript_id "TCONS_00005889"; exon_number "4"; oId "CUFF.635.2"; tss_id "TSS4310";
chr1	Cufflinks	exon	9941890	9942717	.	-	.	gene_id "XLOC_002960"; transcript_id "TCONS_00005890"; exon_number "1"; oId "CUFF.635.1"; tss_id "TSS4310";
chr1	Cufflinks	exon	9944020	9944119	.	-	.	gene_id "XLOC_002960"; transcript_id "TCONS_00005890"; exon_number "2"; oId "CUFF.635.1"; tss_id "TSS4310";
chr1	Cufflinks	exon	12120982	12121407	.	-	.	gene_id "XLOC_002980"; transcript_id "TCONS_00005929"; exon_number "1"; oId "CUFF.819.2"; tss_id "TSS4339";
chr1	Cufflinks	exon	12121531	12121651	.	-	.	gene_id "XLOC_002980"; transcript_id "TCONS_00005929"; exon_number "2"; oId "CUFF.819.2"; tss_id "TSS4339";
chr1	Cufflinks	exon	12120982	12121408	.	-	.	gene_id "XLOC_002980"; transcript_id "TCONS_00005930"; exon_number "1"; oId "CUFF.819.1"; tss_id "TSS4340";
chr1	Cufflinks	exon	12121532	12121837	.	-	.	gene_id "XLOC_002980"; transcript_id "TCONS_00005930"; exon_number "2"; oId "CUFF.819.1"; tss_id "TSS4340";
chr1	Cufflinks	exon	13757594	13771753	.	-	.	gene_id "XLOC_003009"; transcript_id "TCONS_00005992"; exon_number "1"; oId "CUFF.966.2"; tss_id "TSS4380";
chr1	Cufflinks	exon	13771908	13773085	.	-	.	gene_id "XLOC_003009"; transcript_id "TCONS_00005992"; exon_number "2"; oId "CUFF.966.2"; tss_id "TSS4380";
chr1	Cufflinks	exon	13757594	13771754	.	-	.	gene_id "XLOC_003009"; transcript_id "TCONS_00005991"; exon_number "1"; oId "CUFF.966.1"; tss_id "TSS4380";
chr1	Cufflinks	exon	13771939	13773085	.	-	.	gene_id "XLOC_003009"; transcript_id "TCONS_00005991"; exon_number "2"; oId "CUFF.966.1"; tss_id "TSS4380";
chr1	Cufflinks	exon	16118761	16133149	.	-	.	gene_id "XLOC_003058"; transcript_id "TCONS_00006071"; exon_number "1"; oId "CUFF.1322.2"; tss_id "TSS4444";
chr1	Cufflinks	exon	16133218	16133722	.	-	.	gene_id "XLOC_003058"; transcript_id "TCONS_00006071"; exon_number "2"; oId "CUFF.1322.2"; tss_id "TSS4444";
chr1	Cufflinks	exon	16118761	16133064	.	-	.	gene_id "XLOC_003058"; transcript_id "TCONS_00006072"; exon_number "1"; oId "CUFF.1322.3"; tss_id "TSS4444";
chr1	Cufflinks	exon	16133328	16133735	.	-	.	gene_id "XLOC_003058"; transcript_id "TCONS_00006072"; exon_number "2"; oId "CUFF.1322.3"; tss_id "TSS4444";
chr1	Cufflinks	exon	16118761	16132760	.	-	.	gene_id "XLOC_003058"; transcript_id "TCONS_00006073"; exon_number "1"; oId "CUFF.1322.1"; tss_id "TSS4444";
chr1	Cufflinks	exon	16132933	16133150	.	-	.	gene_id "XLOC_003058"; transcript_id "TCONS_00006073"; exon_number "2"; oId "CUFF.1322.1"; tss_id "TSS4444";
chr1	Cufflinks	exon	16133290	16133764	.	-	.	gene_id "XLOC_003058"; transcript_id "TCONS_00006073"; exon_number "3"; oId "CUFF.1322.1"; tss_id "TSS4444";
chr1	Cufflinks	exon	20888647	20889929	.	-	.	gene_id "XLOC_003121"; transcript_id "TCONS_00006182"; exon_number "1"; oId "CUFF.2085.1"; tss_id "TSS4521";
chr1	Cufflinks	exon	20890108	20894597	.	-	.	gene_id "XLOC_003121"; transcript_id "TCONS_00006182"; exon_number "2"; oId "CUFF.2085.1"; tss_id "TSS4521";
chr1	Cufflinks	exon	21511851	21512618	.	-	.	gene_id "XLOC_003141"; transcript_id "TCONS_00006214"; exon_number "1"; oId "CUFF.2871.1"; tss_id "TSS4546";
chr1	Cufflinks	exon	21512671	21513063	.	-	.	gene_id "XLOC_003141"; transcript_id "TCONS_00006214"; exon_number "2"; oId "CUFF.2871.1"; tss_id "TSS4546";
chr1	Cufflinks	exon	33835501	33837002	.	-	.	gene_id "XLOC_003307"; transcript_id "TCONS_00006474"; exon_number "1"; oId "CUFF.3445.2"; tss_id "TSS4757";
chr1	Cufflinks	exon	33838672	33838831	.	-	.	gene_id "XLOC_003307"; transcript_id "TCONS_00006474"; exon_number "2"; oId "CUFF.3445.2"; tss_id "TSS4757";
chr1	Cufflinks	exon	34409374	34418453	.	-	.	gene_id "XLOC_003312"; transcript_id "TCONS_00006491"; exon_number "1"; oId "CUFF.3477.4"; tss_id "TSS4769";
chr1	Cufflinks	exon	34433091	34433264	.	-	.	gene_id "XLOC_003312"; transcript_id "TCONS_00006491"; exon_number "2"; oId "CUFF.3477.4"; tss_id "TSS4769";
chr1	Cufflinks	exon	34424419	34431438	.	-	.	gene_id "XLOC_003312"; transcript_id "TCONS_00006498"; exon_number "1"; oId "CUFF.3477.12"; tss_id "TSS4767";
chr1	Cufflinks	exon	34431850	34434137	.	-	.	gene_id "XLOC_003312"; transcript_id "TCONS_00006498"; exon_number "2"; oId "CUFF.3477.12"; tss_id "TSS4767";
chr1	Cufflinks	exon	34434925	34436384	.	-	.	gene_id "XLOC_003312"; transcript_id "TCONS_00006498"; exon_number "3"; oId "CUFF.3477.12"; tss_id "TSS4767";
chr1	Cufflinks	exon	34453442	34470368	.	-	.	gene_id "XLOC_003314"; transcript_id "TCONS_00006503"; exon_number "1"; oId "CUFF.3601.4"; tss_id "TSS4775";
chr1	Cufflinks	exon	34470640	34475736	.	-	.	gene_id "XLOC_003314"; transcript_id "TCONS_00006503"; exon_number "2"; oId "CUFF.3601.4"; tss_id "TSS4775";
chr1	Cufflinks	exon	34453442	34470368	.	-	.	gene_id "XLOC_003314"; transcript_id "TCONS_00006504"; exon_number "1"; oId "CUFF.3601.2"; tss_id "TSS4776";
chr1	Cufflinks	exon	34470640	34470873	.	-	.	gene_id "XLOC_003314"; transcript_id "TCONS_00006504"; exon_number "2"; oId "CUFF.3601.2"; tss_id "TSS4776";
chr1	Cufflinks	exon	34472812	34475840	.	-	.	gene_id "XLOC_003314"; transcript_id "TCONS_00006504"; exon_number "3"; oId "CUFF.3601.2"; tss_id "TSS4776";
chr1	Cufflinks	exon	34453442	34470368	.	-	.	gene_id "XLOC_003314"; transcript_id "TCONS_00006505"; exon_number "1"; oId "CUFF.3601.1"; tss_id "TSS4776";
chr1	Cufflinks	exon	34470640	34471745	.	-	.	gene_id "XLOC_003314"; transcript_id "TCONS_00006505"; exon_number "2"; oId "CUFF.3601.1"; tss_id "TSS4776";
chr1	Cufflinks	exon	34472812	34475874	.	-	.	gene_id "XLOC_003314"; transcript_id "TCONS_00006505"; exon_number "3"; oId "CUFF.3601.1"; tss_id "TSS4776";
chr1	Cufflinks	exon	34475993	34477596	.	-	.	gene_id "XLOC_003315"; transcript_id "TCONS_00006508"; exon_number "1"; oId "CUFF.3602.3"; tss_id "TSS4777";
chr1	Cufflinks	exon	34480156	34480759	.	-	.	gene_id "XLOC_003315"; transcript_id "TCONS_00006508"; exon_number "2"; oId "CUFF.3602.3"; tss_id "TSS4777";
chr1	Cufflinks	exon	34482713	34482763	.	-	.	gene_id "XLOC_003315"; transcript_id "TCONS_00006508"; exon_number "3"; oId "CUFF.3602.3"; tss_id "TSS4777";
chr1	Cufflinks	exon	34484788	34494172	.	-	.	gene_id "XLOC_003315"; transcript_id "TCONS_00006508"; exon_number "4"; oId "CUFF.3602.3"; tss_id "TSS4777";
chr1	Cufflinks	exon	34475993	34477596	.	-	.	gene_id "XLOC_003315"; transcript_id "TCONS_00006510"; exon_number "1"; oId "CUFF.3602.5"; tss_id "TSS4777";
chr1	Cufflinks	exon	34480156	34480235	.	-	.	gene_id "XLOC_003315"; transcript_id "TCONS_00006510"; exon_number "2"; oId "CUFF.3602.5"; tss_id "TSS4777";
chr1	Cufflinks	exon	34480598	34480759	.	-	.	gene_id "XLOC_003315"; transcript_id "TCONS_00006510"; exon_number "3"; oId "CUFF.3602.5"; tss_id "TSS4777";
chr1	Cufflinks	exon	34484788	34484913	.	-	.	gene_id "XLOC_003315"; transcript_id "TCONS_00006510"; exon_number "4"; oId "CUFF.3602.5"; tss_id "TSS4777";
chr1	Cufflinks	exon	34485745	34494172	.	-	.	gene_id "XLOC_003315"; transcript_id "TCONS_00006510"; exon_number "5"; oId "CUFF.3602.5"; tss_id "TSS4777";
chr1	Cufflinks	exon	34475993	34477596	.	-	.	gene_id "XLOC_003315"; transcript_id "TCONS_00006512"; exon_number "1"; oId "CUFF.3602.7"; tss_id "TSS4777";
chr1	Cufflinks	exon	34480156	34480231	.	-	.	gene_id "XLOC_003315"; transcript_id "TCONS_00006512"; exon_number "2"; oId "CUFF.3602.7"; tss_id "TSS4777";
chr1	Cufflinks	exon	34480598	34480759	.	-	.	gene_id "XLOC_003315"; transcript_id "TCONS_00006512"; exon_number "3"; oId "CUFF.3602.7"; tss_id "TSS4777";
chr1	Cufflinks	exon	34482713	34482763	.	-	.	gene_id "XLOC_003315"; transcript_id "TCONS_00006512"; exon_number "4"; oId "CUFF.3602.7"; tss_id "TSS4777";
chr1	Cufflinks	exon	34484788	34484913	.	-	.	gene_id "XLOC_003315"; transcript_id "TCONS_00006512"; exon_number "5"; oId "CUFF.3602.7"; tss_id "TSS4777";
chr1	Cufflinks	exon	34485505	34494172	.	-	.	gene_id "XLOC_003315"; transcript_id "TCONS_00006512"; exon_number "6"; oId "CUFF.3602.7"; tss_id "TSS4777";
chr1	Cufflinks	exon	34475993	34477596	.	-	.	gene_id "XLOC_003315"; transcript_id "TCONS_00006511"; exon_number "1"; oId "CUFF.3602.6"; tss_id "TSS4777";
chr1	Cufflinks	exon	34480156	34480231	.	-	.	gene_id "XLOC_003315"; transcript_id "TCONS_00006511"; exon_number "2"; oId "CUFF.3602.6"; tss_id "TSS4777";
chr1	Cufflinks	exon	34480598	34480759	.	-	.	gene_id "XLOC_003315"; transcript_id "TCONS_00006511"; exon_number "3"; oId "CUFF.3602.6"; tss_id "TSS4777";
chr1	Cufflinks	exon	34482713	34482763	.	-	.	gene_id "XLOC_003315"; transcript_id "TCONS_00006511"; exon_number "4"; oId "CUFF.3602.6"; tss_id "TSS4777";
chr1	Cufflinks	exon	34484788	34484913	.	-	.	gene_id "XLOC_003315"; transcript_id "TCONS_00006511"; exon_number "5"; oId "CUFF.3602.6"; tss_id "TSS4777";
chr1	Cufflinks	exon	34485745	34494172	.	-	.	gene_id "XLOC_003315"; transcript_id "TCONS_00006511"; exon_number "6"; oId "CUFF.3602.6"; tss_id "TSS4777";
chr1	Cufflinks	exon	36103533	36105441	.	-	.	gene_id "XLOC_003336"; transcript_id "TCONS_00006544"; exon_number "1"; oId "CUFF.3772.2"; tss_id "TSS4799";
chr1	Cufflinks	exon	36106058	36106446	.	-	.	gene_id "XLOC_003336"; transcript_id "TCONS_00006544"; exon_number "2"; oId "CUFF.3772.2"; tss_id "TSS4799";
chr1	Cufflinks	exon	36462651	36465609	.	-	.	gene_id "XLOC_003347"; transcript_id "TCONS_00006584"; exon_number "1"; oId "CUFF.3770.2"; tss_id "TSS4823";
chr1	Cufflinks	exon	36468360	36471200	.	-	.	gene_id "XLOC_003347"; transcript_id "TCONS_00006584"; exon_number "2"; oId "CUFF.3770.2"; tss_id "TSS4823";
chr1	Cufflinks	exon	36462651	36465608	.	-	.	gene_id "XLOC_003347"; transcript_id "TCONS_00006586"; exon_number "1"; oId "CUFF.3770.1"; tss_id "TSS4824";
chr1	Cufflinks	exon	36468359	36471414	.	-	.	gene_id "XLOC_003347"; transcript_id "TCONS_00006586"; exon_number "2"; oId "CUFF.3770.1"; tss_id "TSS4824";
chr1	Cufflinks	exon	36506861	36507242	.	-	.	gene_id "XLOC_003348"; transcript_id "TCONS_00006593"; exon_number "1"; oId "CUFF.3779.2"; tss_id "TSS4826";
chr1	Cufflinks	exon	36507383	36507618	.	-	.	gene_id "XLOC_003348"; transcript_id "TCONS_00006593"; exon_number "2"; oId "CUFF.3779.2"; tss_id "TSS4826";
chr1	Cufflinks	exon	36507762	36510771	.	-	.	gene_id "XLOC_003348"; transcript_id "TCONS_00006593"; exon_number "3"; oId "CUFF.3779.2"; tss_id "TSS4826";
chr1	Cufflinks	exon	36522657	36527724	.	-	.	gene_id "XLOC_003349"; transcript_id "TCONS_00006594"; exon_number "1"; oId "CUFF.3832.1"; tss_id "TSS4827";
chr1	Cufflinks	exon	36528160	36528237	.	-	.	gene_id "XLOC_003349"; transcript_id "TCONS_00006594"; exon_number "2"; oId "CUFF.3832.1"; tss_id "TSS4827";
chr1	Cufflinks	exon	36913601	36913660	.	-	.	gene_id "XLOC_003361"; transcript_id "TCONS_00006640"; exon_number "1"; oId "CUFF.4163.2"; tss_id "TSS4858";
chr1	Cufflinks	exon	36914187	36916539	.	-	.	gene_id "XLOC_003361"; transcript_id "TCONS_00006640"; exon_number "2"; oId "CUFF.4163.2"; tss_id "TSS4858";
chr1	Cufflinks	exon	37316567	37330122	.	-	.	gene_id "XLOC_003372"; transcript_id "TCONS_00006653"; exon_number "1"; oId "CUFF.4783.3"; tss_id "TSS4869";
chr1	Cufflinks	exon	37333645	37333834	.	-	.	gene_id "XLOC_003372"; transcript_id "TCONS_00006653"; exon_number "2"; oId "CUFF.4783.3"; tss_id "TSS4869";
chr1	Cufflinks	exon	37334064	37344150	.	-	.	gene_id "XLOC_003372"; transcript_id "TCONS_00006653"; exon_number "3"; oId "CUFF.4783.3"; tss_id "TSS4869";
chr1	Cufflinks	exon	37316567	37333834	.	-	.	gene_id "XLOC_003372"; transcript_id "TCONS_00006652"; exon_number "1"; oId "CUFF.4783.2"; tss_id "TSS4869";
chr1	Cufflinks	exon	37334064	37344150	.	-	.	gene_id "XLOC_003372"; transcript_id "TCONS_00006652"; exon_number "2"; oId "CUFF.4783.2"; tss_id "TSS4869";
chr1	Cufflinks	exon	37316567	37330122	.	-	.	gene_id "XLOC_003372"; transcript_id "TCONS_00006651"; exon_number "1"; oId "CUFF.4783.1"; tss_id "TSS4869";
chr1	Cufflinks	exon	37333645	37344150	.	-	.	gene_id "XLOC_003372"; transcript_id "TCONS_00006651"; exon_number "2"; oId "CUFF.4783.1"; tss_id "TSS4869";
chr1	Cufflinks	exon	38076295	38076872	.	-	.	gene_id "XLOC_003384"; transcript_id "TCONS_00006702"; exon_number "1"; oId "CUFF.4653.1"; tss_id "TSS4905";
chr1	Cufflinks	exon	38077183	38077305	.	-	.	gene_id "XLOC_003384"; transcript_id "TCONS_00006702"; exon_number "2"; oId "CUFF.4653.1"; tss_id "TSS4905";
chr1	Cufflinks	exon	40075753	40076638	.	-	.	gene_id "XLOC_003420"; transcript_id "TCONS_00006771"; exon_number "1"; oId "CUFF.4364.2"; tss_id "TSS4955";
chr1	Cufflinks	exon	40084967	40085014	.	-	.	gene_id "XLOC_003420"; transcript_id "TCONS_00006771"; exon_number "2"; oId "CUFF.4364.2"; tss_id "TSS4955";
chr1	Cufflinks	exon	40085144	40085287	.	-	.	gene_id "XLOC_003420"; transcript_id "TCONS_00006771"; exon_number "3"; oId "CUFF.4364.2"; tss_id "TSS4955";
chr1	Cufflinks	exon	40085613	40085851	.	-	.	gene_id "XLOC_003420"; transcript_id "TCONS_00006771"; exon_number "4"; oId "CUFF.4364.2"; tss_id "TSS4955";
chr1	Cufflinks	exon	40075753	40076638	.	-	.	gene_id "XLOC_003420"; transcript_id "TCONS_00006770"; exon_number "1"; oId "CUFF.4364.1"; tss_id "TSS4955";
chr1	Cufflinks	exon	40084967	40085014	.	-	.	gene_id "XLOC_003420"; transcript_id "TCONS_00006770"; exon_number "2"; oId "CUFF.4364.1"; tss_id "TSS4955";
chr1	Cufflinks	exon	40085144	40085851	.	-	.	gene_id "XLOC_003420"; transcript_id "TCONS_00006770"; exon_number "3"; oId "CUFF.4364.1"; tss_id "TSS4955";
chr1	Cufflinks	exon	40490936	40498459	.	-	.	gene_id "XLOC_003423"; transcript_id "TCONS_00006774"; exon_number "1"; oId "CUFF.4738.1"; tss_id "TSS4958";
chr1	Cufflinks	exon	40498620	40502854	.	-	.	gene_id "XLOC_003423"; transcript_id "TCONS_00006774"; exon_number "2"; oId "CUFF.4738.1"; tss_id "TSS4958";
chr1	Cufflinks	exon	57564124	57566123	.	-	.	gene_id "XLOC_003669"; transcript_id "TCONS_00007267"; exon_number "1"; oId "CUFF.6685.2"; tss_id "TSS5315";
chr1	Cufflinks	exon	57567833	57572424	.	-	.	gene_id "XLOC_003669"; transcript_id "TCONS_00007267"; exon_number "2"; oId "CUFF.6685.2"; tss_id "TSS5315";
chr1	Cufflinks	exon	57574317	57574708	.	-	.	gene_id "XLOC_003669"; transcript_id "TCONS_00007267"; exon_number "3"; oId "CUFF.6685.2"; tss_id "TSS5315";
chr1	Cufflinks	exon	58383339	58388968	.	-	.	gene_id "XLOC_003676"; transcript_id "TCONS_00007285"; exon_number "1"; oId "CUFF.6706.3"; tss_id "TSS5328";
chr1	Cufflinks	exon	58392457	58392600	.	-	.	gene_id "XLOC_003676"; transcript_id "TCONS_00007285"; exon_number "2"; oId "CUFF.6706.3"; tss_id "TSS5328";
chr1	Cufflinks	exon	58383339	58388969	.	-	.	gene_id "XLOC_003676"; transcript_id "TCONS_00007286"; exon_number "1"; oId "CUFF.6706.1"; tss_id "TSS5329";
chr1	Cufflinks	exon	58392458	58392728	.	-	.	gene_id "XLOC_003676"; transcript_id "TCONS_00007286"; exon_number "2"; oId "CUFF.6706.1"; tss_id "TSS5329";
chr1	Cufflinks	exon	58383339	58388967	.	-	.	gene_id "XLOC_003676"; transcript_id "TCONS_00007287"; exon_number "1"; oId "CUFF.6706.2"; tss_id "TSS5329";
chr1	Cufflinks	exon	58392456	58392746	.	-	.	gene_id "XLOC_003676"; transcript_id "TCONS_00007287"; exon_number "2"; oId "CUFF.6706.2"; tss_id "TSS5329";
chr1	Cufflinks	exon	59949415	59951790	.	-	.	gene_id "XLOC_003710"; transcript_id "TCONS_00007389"; exon_number "1"; oId "CUFF.7353.2"; tss_id "TSS5391";
chr1	Cufflinks	exon	59951967	59952764	.	-	.	gene_id "XLOC_003710"; transcript_id "TCONS_00007389"; exon_number "2"; oId "CUFF.7353.2"; tss_id "TSS5391";
chr1	Cufflinks	exon	60702842	60704360	.	-	.	gene_id "XLOC_003730"; transcript_id "TCONS_00007431"; exon_number "1"; oId "CUFF.7130.4"; tss_id "TSS5424";
chr1	Cufflinks	exon	60704943	60705930	.	-	.	gene_id "XLOC_003730"; transcript_id "TCONS_00007431"; exon_number "2"; oId "CUFF.7130.4"; tss_id "TSS5424";
chr1	Cufflinks	exon	60702842	60705109	.	-	.	gene_id "XLOC_003730"; transcript_id "TCONS_00007432"; exon_number "1"; oId "CUFF.7130.2"; tss_id "TSS5424";
chr1	Cufflinks	exon	60705420	60705935	.	-	.	gene_id "XLOC_003730"; transcript_id "TCONS_00007432"; exon_number "2"; oId "CUFF.7130.2"; tss_id "TSS5424";
chr1	Cufflinks	exon	60775731	60777224	.	-	.	gene_id "XLOC_003731"; transcript_id "TCONS_00007433"; exon_number "1"; oId "CUFF.7197.1"; tss_id "TSS5425";
chr1	Cufflinks	exon	60781550	60781834	.	-	.	gene_id "XLOC_003731"; transcript_id "TCONS_00007433"; exon_number "2"; oId "CUFF.7197.1"; tss_id "TSS5425";
chr1	Cufflinks	exon	64679866	64680385	.	-	.	gene_id "XLOC_003771"; transcript_id "TCONS_00007506"; exon_number "1"; oId "CUFF.7640.1"; tss_id "TSS5479";
chr1	Cufflinks	exon	64690464	64690659	.	-	.	gene_id "XLOC_003771"; transcript_id "TCONS_00007506"; exon_number "2"; oId "CUFF.7640.1"; tss_id "TSS5479";
chr1	Cufflinks	exon	71934725	71936780	.	-	.	gene_id "XLOC_003849"; transcript_id "TCONS_00007676"; exon_number "1"; oId "CUFF.8283.2"; tss_id "TSS5595";
chr1	Cufflinks	exon	71937801	71938621	.	-	.	gene_id "XLOC_003849"; transcript_id "TCONS_00007676"; exon_number "2"; oId "CUFF.8283.2"; tss_id "TSS5595";
chr1	Cufflinks	exon	72717773	72719638	.	-	.	gene_id "XLOC_003860"; transcript_id "TCONS_00007701"; exon_number "1"; oId "CUFF.8408.3"; tss_id "TSS5608";
chr1	Cufflinks	exon	72723421	72724879	.	-	.	gene_id "XLOC_003860"; transcript_id "TCONS_00007701"; exon_number "2"; oId "CUFF.8408.3"; tss_id "TSS5608";
chr1	Cufflinks	exon	74174180	74176558	.	-	.	gene_id "XLOC_003878"; transcript_id "TCONS_00007753"; exon_number "1"; oId "CUFF.8546.3"; tss_id "TSS5643";
chr1	Cufflinks	exon	74180685	74180774	.	-	.	gene_id "XLOC_003878"; transcript_id "TCONS_00007753"; exon_number "2"; oId "CUFF.8546.3"; tss_id "TSS5643";
chr1	Cufflinks	exon	74181490	74181849	.	-	.	gene_id "XLOC_003878"; transcript_id "TCONS_00007753"; exon_number "3"; oId "CUFF.8546.3"; tss_id "TSS5643";
chr1	Cufflinks	exon	82383255	82393854	.	-	.	gene_id "XLOC_003989"; transcript_id "TCONS_00008031"; exon_number "1"; oId "CUFF.9863.2"; tss_id "TSS5830";
chr1	Cufflinks	exon	82395125	82395329	.	-	.	gene_id "XLOC_003989"; transcript_id "TCONS_00008031"; exon_number "2"; oId "CUFF.9863.2"; tss_id "TSS5830";
chr1	Cufflinks	exon	82402632	82420251	.	-	.	gene_id "XLOC_003989"; transcript_id "TCONS_00008031"; exon_number "3"; oId "CUFF.9863.2"; tss_id "TSS5830";
chr1	Cufflinks	exon	82719911	82720184	.	-	.	gene_id "XLOC_003991"; transcript_id "TCONS_00008036"; exon_number "1"; oId "CUFF.9929.2"; tss_id "TSS5833";
chr1	Cufflinks	exon	82724787	82725169	.	-	.	gene_id "XLOC_003991"; transcript_id "TCONS_00008036"; exon_number "2"; oId "CUFF.9929.2"; tss_id "TSS5833";
chr1	Cufflinks	exon	84990638	84990691	.	-	.	gene_id "XLOC_004023"; transcript_id "TCONS_00008101"; exon_number "1"; oId "CUFF.10762.1"; tss_id "TSS5884";
chr1	Cufflinks	exon	84992390	84992532	.	-	.	gene_id "XLOC_004023"; transcript_id "TCONS_00008101"; exon_number "2"; oId "CUFF.10762.1"; tss_id "TSS5884";
chr1	Cufflinks	exon	84992975	84993032	.	-	.	gene_id "XLOC_004023"; transcript_id "TCONS_00008101"; exon_number "3"; oId "CUFF.10762.1"; tss_id "TSS5884";
chr1	Cufflinks	exon	85308659	85308771	.	-	.	gene_id "XLOC_004029"; transcript_id "TCONS_00008114"; exon_number "1"; oId "CUFF.9751.1"; tss_id "TSS5894";
chr1	Cufflinks	exon	85314431	85314520	.	-	.	gene_id "XLOC_004029"; transcript_id "TCONS_00008114"; exon_number "2"; oId "CUFF.9751.1"; tss_id "TSS5894";
chr1	Cufflinks	exon	85317125	85317284	.	-	.	gene_id "XLOC_004029"; transcript_id "TCONS_00008114"; exon_number "3"; oId "CUFF.9751.1"; tss_id "TSS5894";
chr1	Cufflinks	exon	85327257	85327306	.	-	.	gene_id "XLOC_004029"; transcript_id "TCONS_00008114"; exon_number "4"; oId "CUFF.9751.1"; tss_id "TSS5894";
chr1	Cufflinks	exon	85511133	85513346	.	-	.	gene_id "XLOC_004038"; transcript_id "TCONS_00008124"; exon_number "1"; oId "CUFF.9772.1"; tss_id "TSS5904";
chr1	Cufflinks	exon	85526971	85527161	.	-	.	gene_id "XLOC_004038"; transcript_id "TCONS_00008124"; exon_number "2"; oId "CUFF.9772.1"; tss_id "TSS5904";
chr1	Cufflinks	exon	85604085	85604440	.	-	.	gene_id "XLOC_004043"; transcript_id "TCONS_00008136"; exon_number "1"; oId "CUFF.10253.1"; tss_id "TSS5911";
chr1	Cufflinks	exon	85610192	85610302	.	-	.	gene_id "XLOC_004043"; transcript_id "TCONS_00008136"; exon_number "2"; oId "CUFF.10253.1"; tss_id "TSS5911";
chr1	Cufflinks	exon	85611647	85611896	.	-	.	gene_id "XLOC_004043"; transcript_id "TCONS_00008136"; exon_number "3"; oId "CUFF.10253.1"; tss_id "TSS5911";
chr1	Cufflinks	exon	86453787	86454511	.	-	.	gene_id "XLOC_004069"; transcript_id "TCONS_00008187"; exon_number "1"; oId "CUFF.10030.4"; tss_id "TSS5950";
chr1	Cufflinks	exon	86457033	86457766	.	-	.	gene_id "XLOC_004069"; transcript_id "TCONS_00008187"; exon_number "2"; oId "CUFF.10030.4"; tss_id "TSS5950";
chr1	Cufflinks	exon	86412295	86412455	.	-	.	gene_id "XLOC_004071"; transcript_id "TCONS_00008183"; exon_number "1"; oId "CUFF.10037.1"; tss_id "TSS5954";
chr1	Cufflinks	exon	86486620	86492170	.	-	.	gene_id "XLOC_004071"; transcript_id "TCONS_00008183"; exon_number "2"; oId "CUFF.10037.1"; tss_id "TSS5954";
chr1	Cufflinks	exon	86492310	86504882	.	-	.	gene_id "XLOC_004071"; transcript_id "TCONS_00008183"; exon_number "3"; oId "CUFF.10037.1"; tss_id "TSS5954";
chr1	Cufflinks	exon	86505012	86510429	.	-	.	gene_id "XLOC_004071"; transcript_id "TCONS_00008183"; exon_number "4"; oId "CUFF.10037.1"; tss_id "TSS5954";
chr1	Cufflinks	exon	86483438	86492170	.	-	.	gene_id "XLOC_004071"; transcript_id "TCONS_00008193"; exon_number "1"; oId "CUFF.10037.6"; tss_id "TSS5954";
chr1	Cufflinks	exon	86492310	86504882	.	-	.	gene_id "XLOC_004071"; transcript_id "TCONS_00008193"; exon_number "2"; oId "CUFF.10037.6"; tss_id "TSS5954";
chr1	Cufflinks	exon	86505012	86510429	.	-	.	gene_id "XLOC_004071"; transcript_id "TCONS_00008193"; exon_number "3"; oId "CUFF.10037.6"; tss_id "TSS5954";
chr1	Cufflinks	exon	86628225	86628563	.	-	.	gene_id "XLOC_004082"; transcript_id "TCONS_00008210"; exon_number "1"; oId "CUFF.9957.1"; tss_id "TSS5968";
chr1	Cufflinks	exon	86631011	86631070	.	-	.	gene_id "XLOC_004082"; transcript_id "TCONS_00008210"; exon_number "2"; oId "CUFF.9957.1"; tss_id "TSS5968";
chr1	Cufflinks	exon	86632753	86633127	.	-	.	gene_id "XLOC_004082"; transcript_id "TCONS_00008210"; exon_number "3"; oId "CUFF.9957.1"; tss_id "TSS5968";
chr1	Cufflinks	exon	86630518	86631070	.	-	.	gene_id "XLOC_004082"; transcript_id "TCONS_00008211"; exon_number "1"; oId "CUFF.9957.2"; tss_id "TSS5968";
chr1	Cufflinks	exon	86632753	86633095	.	-	.	gene_id "XLOC_004082"; transcript_id "TCONS_00008211"; exon_number "2"; oId "CUFF.9957.2"; tss_id "TSS5968";
chr1	Cufflinks	exon	89000813	89001416	.	-	.	gene_id "XLOC_004116"; transcript_id "TCONS_00008278"; exon_number "1"; oId "CUFF.10379.3"; tss_id "TSS6019";
chr1	Cufflinks	exon	89003012	89003655	.	-	.	gene_id "XLOC_004116"; transcript_id "TCONS_00008278"; exon_number "2"; oId "CUFF.10379.3"; tss_id "TSS6019";
chr1	Cufflinks	exon	89554106	89555047	.	-	.	gene_id "XLOC_004128"; transcript_id "TCONS_00008291"; exon_number "1"; oId "CUFF.12258.1"; tss_id "TSS6032";
chr1	Cufflinks	exon	89555190	89555372	.	-	.	gene_id "XLOC_004128"; transcript_id "TCONS_00008291"; exon_number "2"; oId "CUFF.12258.1"; tss_id "TSS6032";
chr1	Cufflinks	exon	89555758	89563329	.	-	.	gene_id "XLOC_004128"; transcript_id "TCONS_00008291"; exon_number "3"; oId "CUFF.12258.1"; tss_id "TSS6032";
chr1	Cufflinks	exon	89554106	89555047	.	-	.	gene_id "XLOC_004128"; transcript_id "TCONS_00008292"; exon_number "1"; oId "CUFF.12258.2"; tss_id "TSS6033";
chr1	Cufflinks	exon	89555190	89555372	.	-	.	gene_id "XLOC_004128"; transcript_id "TCONS_00008292"; exon_number "2"; oId "CUFF.12258.2"; tss_id "TSS6033";
chr1	Cufflinks	exon	89555758	89560747	.	-	.	gene_id "XLOC_004128"; transcript_id "TCONS_00008292"; exon_number "3"; oId "CUFF.12258.2"; tss_id "TSS6033";
chr1	Cufflinks	exon	89563264	89563569	.	-	.	gene_id "XLOC_004128"; transcript_id "TCONS_00008292"; exon_number "4"; oId "CUFF.12258.2"; tss_id "TSS6033";
chr1	Cufflinks	exon	89562067	89562205	.	-	.	gene_id "XLOC_004128"; transcript_id "TCONS_00008293"; exon_number "1"; oId "CUFF.12258.3"; tss_id "TSS6033";
chr1	Cufflinks	exon	89563264	89563569	.	-	.	gene_id "XLOC_004128"; transcript_id "TCONS_00008293"; exon_number "2"; oId "CUFF.12258.3"; tss_id "TSS6033";
chr1	Cufflinks	exon	92904052	92909978	.	-	.	gene_id "XLOC_004188"; transcript_id "TCONS_00008417"; exon_number "1"; oId "CUFF.11101.2"; tss_id "TSS6118";
chr1	Cufflinks	exon	92910422	92910567	.	-	.	gene_id "XLOC_004188"; transcript_id "TCONS_00008417"; exon_number "2"; oId "CUFF.11101.2"; tss_id "TSS6118";
chr1	Cufflinks	exon	92904052	92909978	.	-	.	gene_id "XLOC_004188"; transcript_id "TCONS_00008418"; exon_number "1"; oId "CUFF.11101.1"; tss_id "TSS6119";
chr1	Cufflinks	exon	92910579	92910764	.	-	.	gene_id "XLOC_004188"; transcript_id "TCONS_00008418"; exon_number "2"; oId "CUFF.11101.1"; tss_id "TSS6119";
chr1	Cufflinks	exon	93507712	93508843	.	-	.	gene_id "XLOC_004202"; transcript_id "TCONS_00008459"; exon_number "1"; oId "CUFF.11530.1"; tss_id "TSS6146";
chr1	Cufflinks	exon	93508980	93510305	.	-	.	gene_id "XLOC_004202"; transcript_id "TCONS_00008459"; exon_number "2"; oId "CUFF.11530.1"; tss_id "TSS6146";
chr1	Cufflinks	exon	93507712	93508711	.	-	.	gene_id "XLOC_004202"; transcript_id "TCONS_00008460"; exon_number "1"; oId "CUFF.11530.2"; tss_id "TSS6147";
chr1	Cufflinks	exon	93508902	93509022	.	-	.	gene_id "XLOC_004202"; transcript_id "TCONS_00008460"; exon_number "2"; oId "CUFF.11530.2"; tss_id "TSS6147";
chr1	Cufflinks	exon	93509085	93510643	.	-	.	gene_id "XLOC_004202"; transcript_id "TCONS_00008460"; exon_number "3"; oId "CUFF.11530.2"; tss_id "TSS6147";
chr1	Cufflinks	exon	95498588	95498770	.	-	.	gene_id "XLOC_004236"; transcript_id "TCONS_00008509"; exon_number "1"; oId "CUFF.11539.1"; tss_id "TSS6189";
chr1	Cufflinks	exon	95498892	95499255	.	-	.	gene_id "XLOC_004236"; transcript_id "TCONS_00008509"; exon_number "2"; oId "CUFF.11539.1"; tss_id "TSS6189";
chr1	Cufflinks	exon	97024516	97024583	.	-	.	gene_id "XLOC_004255"; transcript_id "TCONS_00008537"; exon_number "1"; oId "CUFF.11634.1"; tss_id "TSS6210";
chr1	Cufflinks	exon	97025160	97025565	.	-	.	gene_id "XLOC_004255"; transcript_id "TCONS_00008537"; exon_number "2"; oId "CUFF.11634.1"; tss_id "TSS6210";
chr1	Cufflinks	exon	98023781	98032024	.	-	.	gene_id "XLOC_004270"; transcript_id "TCONS_00008571"; exon_number "1"; oId "CUFF.14290.2"; tss_id "TSS6236";
chr1	Cufflinks	exon	98033116	98035675	.	-	.	gene_id "XLOC_004270"; transcript_id "TCONS_00008571"; exon_number "2"; oId "CUFF.14290.2"; tss_id "TSS6236";
chr1	Cufflinks	exon	98023781	98032108	.	-	.	gene_id "XLOC_004270"; transcript_id "TCONS_00008572"; exon_number "1"; oId "CUFF.14290.3"; tss_id "TSS6237";
chr1	Cufflinks	exon	98033116	98033215	.	-	.	gene_id "XLOC_004270"; transcript_id "TCONS_00008572"; exon_number "2"; oId "CUFF.14290.3"; tss_id "TSS6237";
chr1	Cufflinks	exon	98047702	98047759	.	-	.	gene_id "XLOC_004270"; transcript_id "TCONS_00008572"; exon_number "3"; oId "CUFF.14290.3"; tss_id "TSS6237";
chr1	Cufflinks	exon	98023781	98032024	.	-	.	gene_id "XLOC_004270"; transcript_id "TCONS_00008574"; exon_number "1"; oId "CUFF.14290.1"; tss_id "TSS6238";
chr1	Cufflinks	exon	98033116	98033215	.	-	.	gene_id "XLOC_004270"; transcript_id "TCONS_00008574"; exon_number "2"; oId "CUFF.14290.1"; tss_id "TSS6238";
chr1	Cufflinks	exon	98047702	98052913	.	-	.	gene_id "XLOC_004270"; transcript_id "TCONS_00008574"; exon_number "3"; oId "CUFF.14290.1"; tss_id "TSS6238";
chr1	Cufflinks	exon	105973019	105979624	.	-	.	gene_id "XLOC_004329"; transcript_id "TCONS_00008661"; exon_number "1"; oId "CUFF.13125.1"; tss_id "TSS6307";
chr1	Cufflinks	exon	105989019	105990282	.	-	.	gene_id "XLOC_004329"; transcript_id "TCONS_00008661"; exon_number "2"; oId "CUFF.13125.1"; tss_id "TSS6307";
chr1	Cufflinks	exon	109132937	109133314	.	-	.	gene_id "XLOC_004375"; transcript_id "TCONS_00008732"; exon_number "1"; oId "CUFF.13196.1"; tss_id "TSS6363";
chr1	Cufflinks	exon	109133394	109133927	.	-	.	gene_id "XLOC_004375"; transcript_id "TCONS_00008732"; exon_number "2"; oId "CUFF.13196.1"; tss_id "TSS6363";
chr1	Cufflinks	exon	118336723	118337141	.	-	.	gene_id "XLOC_004438"; transcript_id "TCONS_00008813"; exon_number "1"; oId "CUFF.14192.2"; tss_id "TSS6433";
chr1	Cufflinks	exon	118337347	118341464	.	-	.	gene_id "XLOC_004438"; transcript_id "TCONS_00008813"; exon_number "2"; oId "CUFF.14192.2"; tss_id "TSS6433";
chr1	Cufflinks	exon	119520090	119520869	.	-	.	gene_id "XLOC_004448"; transcript_id "TCONS_00008838"; exon_number "1"; oId "CUFF.14335.1"; tss_id "TSS6447";
chr1	Cufflinks	exon	119526133	119528366	.	-	.	gene_id "XLOC_004448"; transcript_id "TCONS_00008838"; exon_number "2"; oId "CUFF.14335.1"; tss_id "TSS6447";
chr1	Cufflinks	exon	127770805	127772162	.	-	.	gene_id "XLOC_004521"; transcript_id "TCONS_00008988"; exon_number "1"; oId "CUFF.15444.1"; tss_id "TSS6563";
chr1	Cufflinks	exon	127772275	127773888	.	-	.	gene_id "XLOC_004521"; transcript_id "TCONS_00008988"; exon_number "2"; oId "CUFF.15444.1"; tss_id "TSS6563";
chr1	Cufflinks	exon	128553583	128559483	.	-	.	gene_id "XLOC_004542"; transcript_id "TCONS_00009035"; exon_number "1"; oId "CUFF.15275.5"; tss_id "TSS6593";
chr1	Cufflinks	exon	128560957	128562507	.	-	.	gene_id "XLOC_004542"; transcript_id "TCONS_00009035"; exon_number "2"; oId "CUFF.15275.5"; tss_id "TSS6593";
chr1	Cufflinks	exon	128553583	128559480	.	-	.	gene_id "XLOC_004542"; transcript_id "TCONS_00009034"; exon_number "1"; oId "CUFF.15275.3"; tss_id "TSS6593";
chr1	Cufflinks	exon	128560845	128562507	.	-	.	gene_id "XLOC_004542"; transcript_id "TCONS_00009034"; exon_number "2"; oId "CUFF.15275.3"; tss_id "TSS6593";
chr1	Cufflinks	exon	128553583	128559481	.	-	.	gene_id "XLOC_004542"; transcript_id "TCONS_00009033"; exon_number "1"; oId "CUFF.15275.2"; tss_id "TSS6593";
chr1	Cufflinks	exon	128560846	128562507	.	-	.	gene_id "XLOC_004542"; transcript_id "TCONS_00009033"; exon_number "2"; oId "CUFF.15275.2"; tss_id "TSS6593";
chr1	Cufflinks	exon	128553583	128559480	.	-	.	gene_id "XLOC_004542"; transcript_id "TCONS_00009032"; exon_number "1"; oId "CUFF.15275.1"; tss_id "TSS6593";
chr1	Cufflinks	exon	128560954	128562507	.	-	.	gene_id "XLOC_004542"; transcript_id "TCONS_00009032"; exon_number "2"; oId "CUFF.15275.1"; tss_id "TSS6593";
chr1	Cufflinks	exon	130429781	130432225	.	-	.	gene_id "XLOC_004558"; transcript_id "TCONS_00009060"; exon_number "1"; oId "CUFF.15578.2"; tss_id "TSS6614";
chr1	Cufflinks	exon	130435672	130435820	.	-	.	gene_id "XLOC_004558"; transcript_id "TCONS_00009060"; exon_number "2"; oId "CUFF.15578.2"; tss_id "TSS6614";
chr1	Cufflinks	exon	130436105	130437191	.	-	.	gene_id "XLOC_004558"; transcript_id "TCONS_00009060"; exon_number "3"; oId "CUFF.15578.2"; tss_id "TSS6614";
chr1	Cufflinks	exon	130429781	130432225	.	-	.	gene_id "XLOC_004558"; transcript_id "TCONS_00009061"; exon_number "1"; oId "CUFF.15578.1"; tss_id "TSS6614";
chr1	Cufflinks	exon	130435672	130437269	.	-	.	gene_id "XLOC_004558"; transcript_id "TCONS_00009061"; exon_number "2"; oId "CUFF.15578.1"; tss_id "TSS6614";
chr1	Cufflinks	exon	130740162	130740238	.	-	.	gene_id "XLOC_004564"; transcript_id "TCONS_00009086"; exon_number "1"; oId "CUFF.15456.1"; tss_id "TSS6627";
chr1	Cufflinks	exon	130740980	130742237	.	-	.	gene_id "XLOC_004564"; transcript_id "TCONS_00009086"; exon_number "2"; oId "CUFF.15456.1"; tss_id "TSS6627";
chr1	Cufflinks	exon	130809977	130810287	.	-	.	gene_id "XLOC_004566"; transcript_id "TCONS_00009088"; exon_number "1"; oId "CUFF.15499.3"; tss_id "TSS6629";
chr1	Cufflinks	exon	130817185	130817422	.	-	.	gene_id "XLOC_004566"; transcript_id "TCONS_00009088"; exon_number "2"; oId "CUFF.15499.3"; tss_id "TSS6629";
chr1	Cufflinks	exon	130820572	130820674	.	-	.	gene_id "XLOC_004566"; transcript_id "TCONS_00009088"; exon_number "3"; oId "CUFF.15499.3"; tss_id "TSS6629";
chr1	Cufflinks	exon	130809977	130810287	.	-	.	gene_id "XLOC_004566"; transcript_id "TCONS_00009089"; exon_number "1"; oId "CUFF.15499.1"; tss_id "TSS6629";
chr1	Cufflinks	exon	130817190	130817422	.	-	.	gene_id "XLOC_004566"; transcript_id "TCONS_00009089"; exon_number "2"; oId "CUFF.15499.1"; tss_id "TSS6629";
chr1	Cufflinks	exon	130818459	130818690	.	-	.	gene_id "XLOC_004566"; transcript_id "TCONS_00009089"; exon_number "3"; oId "CUFF.15499.1"; tss_id "TSS6629";
chr1	Cufflinks	exon	130820573	130820704	.	-	.	gene_id "XLOC_004566"; transcript_id "TCONS_00009089"; exon_number "4"; oId "CUFF.15499.1"; tss_id "TSS6629";
chr1	Cufflinks	exon	132460723	132467648	.	-	.	gene_id "XLOC_004600"; transcript_id "TCONS_00009183"; exon_number "1"; oId "CUFF.15836.1"; tss_id "TSS6695";
chr1	Cufflinks	exon	132476722	132477103	.	-	.	gene_id "XLOC_004600"; transcript_id "TCONS_00009183"; exon_number "2"; oId "CUFF.15836.1"; tss_id "TSS6695";
chr1	Cufflinks	exon	134058079	134060454	.	-	.	gene_id "XLOC_004647"; transcript_id "TCONS_00009289"; exon_number "1"; oId "CUFF.15956.3"; tss_id "TSS6763";
chr1	Cufflinks	exon	134060794	134060946	.	-	.	gene_id "XLOC_004647"; transcript_id "TCONS_00009289"; exon_number "2"; oId "CUFF.15956.3"; tss_id "TSS6763";
chr1	Cufflinks	exon	134058079	134060453	.	-	.	gene_id "XLOC_004647"; transcript_id "TCONS_00009290"; exon_number "1"; oId "CUFF.15956.1"; tss_id "TSS6764";
chr1	Cufflinks	exon	134060793	134073534	.	-	.	gene_id "XLOC_004647"; transcript_id "TCONS_00009290"; exon_number "2"; oId "CUFF.15956.1"; tss_id "TSS6764";
chr1	Cufflinks	exon	135232104	135232671	.	-	.	gene_id "XLOC_004688"; transcript_id "TCONS_00009370"; exon_number "1"; oId "CUFF.16210.3"; tss_id "TSS6825";
chr1	Cufflinks	exon	135232942	135233444	.	-	.	gene_id "XLOC_004688"; transcript_id "TCONS_00009370"; exon_number "2"; oId "CUFF.16210.3"; tss_id "TSS6825";
chr1	Cufflinks	exon	136126075	136129505	.	-	.	gene_id "XLOC_004712"; transcript_id "TCONS_00009436"; exon_number "1"; oId "CUFF.16994.4"; tss_id "TSS6868";
chr1	Cufflinks	exon	136130226	136130389	.	-	.	gene_id "XLOC_004712"; transcript_id "TCONS_00009436"; exon_number "2"; oId "CUFF.16994.4"; tss_id "TSS6868";
chr1	Cufflinks	exon	136131021	136131197	.	-	.	gene_id "XLOC_004712"; transcript_id "TCONS_00009436"; exon_number "3"; oId "CUFF.16994.4"; tss_id "TSS6868";
chr1	Cufflinks	exon	136126075	136127783	.	-	.	gene_id "XLOC_004712"; transcript_id "TCONS_00009437"; exon_number "1"; oId "CUFF.16994.1"; tss_id "TSS6868";
chr1	Cufflinks	exon	136129393	136130389	.	-	.	gene_id "XLOC_004712"; transcript_id "TCONS_00009437"; exon_number "2"; oId "CUFF.16994.1"; tss_id "TSS6868";
chr1	Cufflinks	exon	136131021	136131219	.	-	.	gene_id "XLOC_004712"; transcript_id "TCONS_00009437"; exon_number "3"; oId "CUFF.16994.1"; tss_id "TSS6868";
chr1	Cufflinks	exon	136239986	136242714	.	-	.	gene_id "XLOC_004716"; transcript_id "TCONS_00009449"; exon_number "1"; oId "CUFF.16419.1"; tss_id "TSS6877";
chr1	Cufflinks	exon	136246482	136246930	.	-	.	gene_id "XLOC_004716"; transcript_id "TCONS_00009449"; exon_number "2"; oId "CUFF.16419.1"; tss_id "TSS6877";
chr1	Cufflinks	exon	136250824	136254944	.	-	.	gene_id "XLOC_004717"; transcript_id "TCONS_00009450"; exon_number "1"; oId "CUFF.16420.1"; tss_id "TSS6878";
chr1	Cufflinks	exon	136255601	136256059	.	-	.	gene_id "XLOC_004717"; transcript_id "TCONS_00009450"; exon_number "2"; oId "CUFF.16420.1"; tss_id "TSS6878";
chr1	Cufflinks	exon	136411916	136412827	.	-	.	gene_id "XLOC_004719"; transcript_id "TCONS_00009459"; exon_number "1"; oId "CUFF.16469.2"; tss_id "TSS6882";
chr1	Cufflinks	exon	136413164	136413677	.	-	.	gene_id "XLOC_004719"; transcript_id "TCONS_00009459"; exon_number "2"; oId "CUFF.16469.2"; tss_id "TSS6882";
chr1	Cufflinks	exon	136414849	136415519	.	-	.	gene_id "XLOC_004719"; transcript_id "TCONS_00009459"; exon_number "3"; oId "CUFF.16469.2"; tss_id "TSS6882";
chr1	Cufflinks	exon	136411916	136413677	.	-	.	gene_id "XLOC_004719"; transcript_id "TCONS_00009458"; exon_number "1"; oId "CUFF.16469.1"; tss_id "TSS6882";
chr1	Cufflinks	exon	136414849	136415519	.	-	.	gene_id "XLOC_004719"; transcript_id "TCONS_00009458"; exon_number "2"; oId "CUFF.16469.1"; tss_id "TSS6882";
chr1	Cufflinks	exon	137732144	137733823	.	-	.	gene_id "XLOC_004757"; transcript_id "TCONS_00009503"; exon_number "1"; oId "CUFF.16637.3"; tss_id "TSS6923";
chr1	Cufflinks	exon	137751369	137751837	.	-	.	gene_id "XLOC_004757"; transcript_id "TCONS_00009503"; exon_number "2"; oId "CUFF.16637.3"; tss_id "TSS6923";
chr1	Cufflinks	exon	137925298	137928500	.	-	.	gene_id "XLOC_004761"; transcript_id "TCONS_00009507"; exon_number "1"; oId "CUFF.16789.1"; tss_id "TSS6927";
chr1	Cufflinks	exon	137930700	137930841	.	-	.	gene_id "XLOC_004761"; transcript_id "TCONS_00009507"; exon_number "2"; oId "CUFF.16789.1"; tss_id "TSS6927";
chr1	Cufflinks	exon	137969113	137969240	.	-	.	gene_id "XLOC_004761"; transcript_id "TCONS_00009507"; exon_number "3"; oId "CUFF.16789.1"; tss_id "TSS6927";
chr1	Cufflinks	exon	138640095	138640580	.	-	.	gene_id "XLOC_004771"; transcript_id "TCONS_00009536"; exon_number "1"; oId "CUFF.16718.1"; tss_id "TSS6944";
chr1	Cufflinks	exon	138653655	138653720	.	-	.	gene_id "XLOC_004771"; transcript_id "TCONS_00009536"; exon_number "2"; oId "CUFF.16718.1"; tss_id "TSS6944";
chr1	Cufflinks	exon	138656812	138657971	.	-	.	gene_id "XLOC_004771"; transcript_id "TCONS_00009536"; exon_number "3"; oId "CUFF.16718.1"; tss_id "TSS6944";
chr1	Cufflinks	exon	138677816	138677930	.	-	.	gene_id "XLOC_004771"; transcript_id "TCONS_00009536"; exon_number "4"; oId "CUFF.16718.1"; tss_id "TSS6944";
chr1	Cufflinks	exon	138681973	138682077	.	-	.	gene_id "XLOC_004771"; transcript_id "TCONS_00009536"; exon_number "5"; oId "CUFF.16718.1"; tss_id "TSS6944";
chr1	Cufflinks	exon	146801305	146805516	.	-	.	gene_id "XLOC_004858"; transcript_id "TCONS_00009700"; exon_number "1"; oId "CUFF.19389.1"; tss_id "TSS7053";
chr1	Cufflinks	exon	146805762	146807340	.	-	.	gene_id "XLOC_004858"; transcript_id "TCONS_00009700"; exon_number "2"; oId "CUFF.19389.1"; tss_id "TSS7053";
chr1	Cufflinks	exon	150159043	150160652	.	-	.	gene_id "XLOC_004901"; transcript_id "TCONS_00009757"; exon_number "1"; oId "CUFF.18185.2"; tss_id "TSS7101";
chr1	Cufflinks	exon	150164814	150164948	.	-	.	gene_id "XLOC_004901"; transcript_id "TCONS_00009757"; exon_number "2"; oId "CUFF.18185.2"; tss_id "TSS7101";
chr1	Cufflinks	exon	150159043	150160652	.	-	.	gene_id "XLOC_004901"; transcript_id "TCONS_00009756"; exon_number "1"; oId "CUFF.18185.1"; tss_id "TSS7101";
chr1	Cufflinks	exon	150162979	150163155	.	-	.	gene_id "XLOC_004901"; transcript_id "TCONS_00009756"; exon_number "2"; oId "CUFF.18185.1"; tss_id "TSS7101";
chr1	Cufflinks	exon	150164815	150164948	.	-	.	gene_id "XLOC_004901"; transcript_id "TCONS_00009756"; exon_number "3"; oId "CUFF.18185.1"; tss_id "TSS7101";
chr1	Cufflinks	exon	151240063	151243020	.	-	.	gene_id "XLOC_004912"; transcript_id "TCONS_00009784"; exon_number "1"; oId "CUFF.18315.17"; tss_id "TSS7119";
chr1	Cufflinks	exon	151248601	151248760	.	-	.	gene_id "XLOC_004912"; transcript_id "TCONS_00009784"; exon_number "2"; oId "CUFF.18315.17"; tss_id "TSS7119";
chr1	Cufflinks	exon	151250560	151250765	.	-	.	gene_id "XLOC_004912"; transcript_id "TCONS_00009784"; exon_number "3"; oId "CUFF.18315.17"; tss_id "TSS7119";
chr1	Cufflinks	exon	151240063	151243019	.	-	.	gene_id "XLOC_004912"; transcript_id "TCONS_00009785"; exon_number "1"; oId "CUFF.18315.18"; tss_id "TSS7119";
chr1	Cufflinks	exon	151245150	151245320	.	-	.	gene_id "XLOC_004912"; transcript_id "TCONS_00009785"; exon_number "2"; oId "CUFF.18315.18"; tss_id "TSS7119";
chr1	Cufflinks	exon	151248600	151248761	.	-	.	gene_id "XLOC_004912"; transcript_id "TCONS_00009785"; exon_number "3"; oId "CUFF.18315.18"; tss_id "TSS7119";
chr1	Cufflinks	exon	151250561	151250814	.	-	.	gene_id "XLOC_004912"; transcript_id "TCONS_00009785"; exon_number "4"; oId "CUFF.18315.18"; tss_id "TSS7119";
chr1	Cufflinks	exon	151240063	151243020	.	-	.	gene_id "XLOC_004912"; transcript_id "TCONS_00009786"; exon_number "1"; oId "CUFF.18315.14"; tss_id "TSS7119";
chr1	Cufflinks	exon	151248601	151248759	.	-	.	gene_id "XLOC_004912"; transcript_id "TCONS_00009786"; exon_number "2"; oId "CUFF.18315.14"; tss_id "TSS7119";
chr1	Cufflinks	exon	151250559	151250817	.	-	.	gene_id "XLOC_004912"; transcript_id "TCONS_00009786"; exon_number "3"; oId "CUFF.18315.14"; tss_id "TSS7119";
chr1	Cufflinks	exon	151240063	151243020	.	-	.	gene_id "XLOC_004912"; transcript_id "TCONS_00009787"; exon_number "1"; oId "CUFF.18315.20"; tss_id "TSS7119";
chr1	Cufflinks	exon	151245151	151247244	.	-	.	gene_id "XLOC_004912"; transcript_id "TCONS_00009787"; exon_number "2"; oId "CUFF.18315.20"; tss_id "TSS7119";
chr1	Cufflinks	exon	151248704	151249584	.	-	.	gene_id "XLOC_004912"; transcript_id "TCONS_00009787"; exon_number "3"; oId "CUFF.18315.20"; tss_id "TSS7119";
chr1	Cufflinks	exon	151250559	151250889	.	-	.	gene_id "XLOC_004912"; transcript_id "TCONS_00009787"; exon_number "4"; oId "CUFF.18315.20"; tss_id "TSS7119";
chr1	Cufflinks	exon	151240063	151243020	.	-	.	gene_id "XLOC_004912"; transcript_id "TCONS_00009792"; exon_number "1"; oId "CUFF.18315.7"; tss_id "TSS7119";
chr1	Cufflinks	exon	151248601	151250908	.	-	.	gene_id "XLOC_004912"; transcript_id "TCONS_00009792"; exon_number "2"; oId "CUFF.18315.7"; tss_id "TSS7119";
chr1	Cufflinks	exon	151240063	151243019	.	-	.	gene_id "XLOC_004912"; transcript_id "TCONS_00009791"; exon_number "1"; oId "CUFF.18315.5"; tss_id "TSS7119";
chr1	Cufflinks	exon	151245150	151248761	.	-	.	gene_id "XLOC_004912"; transcript_id "TCONS_00009791"; exon_number "2"; oId "CUFF.18315.5"; tss_id "TSS7119";
chr1	Cufflinks	exon	151250561	151250908	.	-	.	gene_id "XLOC_004912"; transcript_id "TCONS_00009791"; exon_number "3"; oId "CUFF.18315.5"; tss_id "TSS7119";
chr1	Cufflinks	exon	151240063	151243020	.	-	.	gene_id "XLOC_004912"; transcript_id "TCONS_00009790"; exon_number "1"; oId "CUFF.18315.4"; tss_id "TSS7119";
chr1	Cufflinks	exon	151250774	151250908	.	-	.	gene_id "XLOC_004912"; transcript_id "TCONS_00009790"; exon_number "2"; oId "CUFF.18315.4"; tss_id "TSS7119";
chr1	Cufflinks	exon	151240063	151240660	.	-	.	gene_id "XLOC_004912"; transcript_id "TCONS_00009793"; exon_number "1"; oId "CUFF.18315.25"; tss_id "TSS7119";
chr1	Cufflinks	exon	151241615	151243019	.	-	.	gene_id "XLOC_004912"; transcript_id "TCONS_00009793"; exon_number "2"; oId "CUFF.18315.25"; tss_id "TSS7119";
chr1	Cufflinks	exon	151245150	151250926	.	-	.	gene_id "XLOC_004912"; transcript_id "TCONS_00009793"; exon_number "3"; oId "CUFF.18315.25"; tss_id "TSS7119";
chr1	Cufflinks	exon	151240063	151243021	.	-	.	gene_id "XLOC_004912"; transcript_id "TCONS_00009794"; exon_number "1"; oId "CUFF.18315.9"; tss_id "TSS7119";
chr1	Cufflinks	exon	151248602	151250933	.	-	.	gene_id "XLOC_004912"; transcript_id "TCONS_00009794"; exon_number "2"; oId "CUFF.18315.9"; tss_id "TSS7119";
chr1	Cufflinks	exon	151240063	151243020	.	-	.	gene_id "XLOC_004912"; transcript_id "TCONS_00009797"; exon_number "1"; oId "CUFF.18315.23"; tss_id "TSS7119";
chr1	Cufflinks	exon	151250560	151251001	.	-	.	gene_id "XLOC_004912"; transcript_id "TCONS_00009797"; exon_number "2"; oId "CUFF.18315.23"; tss_id "TSS7119";
chr1	Cufflinks	exon	151240063	151240619	.	-	.	gene_id "XLOC_004912"; transcript_id "TCONS_00009804"; exon_number "1"; oId "CUFF.18315.3"; tss_id "TSS7119";
chr1	Cufflinks	exon	151241690	151243019	.	-	.	gene_id "XLOC_004912"; transcript_id "TCONS_00009804"; exon_number "2"; oId "CUFF.18315.3"; tss_id "TSS7119";
chr1	Cufflinks	exon	151248600	151248759	.	-	.	gene_id "XLOC_004912"; transcript_id "TCONS_00009804"; exon_number "3"; oId "CUFF.18315.3"; tss_id "TSS7119";
chr1	Cufflinks	exon	151250559	151251021	.	-	.	gene_id "XLOC_004912"; transcript_id "TCONS_00009804"; exon_number "4"; oId "CUFF.18315.3"; tss_id "TSS7119";
chr1	Cufflinks	exon	151240063	151243019	.	-	.	gene_id "XLOC_004912"; transcript_id "TCONS_00009805"; exon_number "1"; oId "CUFF.18315.8"; tss_id "TSS7119";
chr1	Cufflinks	exon	151248600	151248759	.	-	.	gene_id "XLOC_004912"; transcript_id "TCONS_00009805"; exon_number "2"; oId "CUFF.18315.8"; tss_id "TSS7119";
chr1	Cufflinks	exon	151250559	151251021	.	-	.	gene_id "XLOC_004912"; transcript_id "TCONS_00009805"; exon_number "3"; oId "CUFF.18315.8"; tss_id "TSS7119";
chr1	Cufflinks	exon	151240063	151243019	.	-	.	gene_id "XLOC_004912"; transcript_id "TCONS_00009803"; exon_number "1"; oId "CUFF.18315.21"; tss_id "TSS7119";
chr1	Cufflinks	exon	151245150	151245518	.	-	.	gene_id "XLOC_004912"; transcript_id "TCONS_00009803"; exon_number "2"; oId "CUFF.18315.21"; tss_id "TSS7119";
chr1	Cufflinks	exon	151250559	151251021	.	-	.	gene_id "XLOC_004912"; transcript_id "TCONS_00009803"; exon_number "3"; oId "CUFF.18315.21"; tss_id "TSS7119";
chr1	Cufflinks	exon	151240063	151243019	.	-	.	gene_id "XLOC_004912"; transcript_id "TCONS_00009801"; exon_number "1"; oId "CUFF.18315.19"; tss_id "TSS7119";
chr1	Cufflinks	exon	151250559	151251021	.	-	.	gene_id "XLOC_004912"; transcript_id "TCONS_00009801"; exon_number "2"; oId "CUFF.18315.19"; tss_id "TSS7119";
chr1	Cufflinks	exon	151240063	151248759	.	-	.	gene_id "XLOC_004912"; transcript_id "TCONS_00009802"; exon_number "1"; oId "CUFF.18315.2"; tss_id "TSS7119";
chr1	Cufflinks	exon	151250559	151251021	.	-	.	gene_id "XLOC_004912"; transcript_id "TCONS_00009802"; exon_number "2"; oId "CUFF.18315.2"; tss_id "TSS7119";
chr1	Cufflinks	exon	151240063	151243019	.	-	.	gene_id "XLOC_004912"; transcript_id "TCONS_00009800"; exon_number "1"; oId "CUFF.18315.13"; tss_id "TSS7119";
chr1	Cufflinks	exon	151245150	151251021	.	-	.	gene_id "XLOC_004912"; transcript_id "TCONS_00009800"; exon_number "2"; oId "CUFF.18315.13"; tss_id "TSS7119";
chr1	Cufflinks	exon	151240063	151243019	.	-	.	gene_id "XLOC_004912"; transcript_id "TCONS_00009798"; exon_number "1"; oId "CUFF.18315.11"; tss_id "TSS7119";
chr1	Cufflinks	exon	151248600	151248759	.	-	.	gene_id "XLOC_004912"; transcript_id "TCONS_00009798"; exon_number "2"; oId "CUFF.18315.11"; tss_id "TSS7119";
chr1	Cufflinks	exon	151249485	151249584	.	-	.	gene_id "XLOC_004912"; transcript_id "TCONS_00009798"; exon_number "3"; oId "CUFF.18315.11"; tss_id "TSS7119";
chr1	Cufflinks	exon	151250559	151251021	.	-	.	gene_id "XLOC_004912"; transcript_id "TCONS_00009798"; exon_number "4"; oId "CUFF.18315.11"; tss_id "TSS7119";
chr1	Cufflinks	exon	151240063	151243019	.	-	.	gene_id "XLOC_004912"; transcript_id "TCONS_00009809"; exon_number "1"; oId "CUFF.18315.26"; tss_id "TSS7120";
chr1	Cufflinks	exon	151244554	151251520	.	-	.	gene_id "XLOC_004912"; transcript_id "TCONS_00009809"; exon_number "2"; oId "CUFF.18315.26"; tss_id "TSS7120";
chr1	Cufflinks	exon	151748949	151750228	.	-	.	gene_id "XLOC_004927"; transcript_id "TCONS_00009838"; exon_number "1"; oId "CUFF.18320.1"; tss_id "TSS7144";
chr1	Cufflinks	exon	151754918	151755018	.	-	.	gene_id "XLOC_004927"; transcript_id "TCONS_00009838"; exon_number "2"; oId "CUFF.18320.1"; tss_id "TSS7144";
chr1	Cufflinks	exon	151748949	151750229	.	-	.	gene_id "XLOC_004927"; transcript_id "TCONS_00009840"; exon_number "1"; oId "CUFF.18320.3"; tss_id "TSS7144";
chr1	Cufflinks	exon	151754844	151755028	.	-	.	gene_id "XLOC_004927"; transcript_id "TCONS_00009840"; exon_number "2"; oId "CUFF.18320.3"; tss_id "TSS7144";
chr1	Cufflinks	exon	151748949	151750228	.	-	.	gene_id "XLOC_004927"; transcript_id "TCONS_00009839"; exon_number "1"; oId "CUFF.18320.2"; tss_id "TSS7144";
chr1	Cufflinks	exon	151754843	151755028	.	-	.	gene_id "XLOC_004927"; transcript_id "TCONS_00009839"; exon_number "2"; oId "CUFF.18320.2"; tss_id "TSS7144";
chr1	Cufflinks	exon	153397171	153406601	.	-	.	gene_id "XLOC_004955"; transcript_id "TCONS_00009909"; exon_number "1"; oId "CUFF.18435.5"; tss_id "TSS7192";
chr1	Cufflinks	exon	153407602	153407689	.	-	.	gene_id "XLOC_004955"; transcript_id "TCONS_00009909"; exon_number "2"; oId "CUFF.18435.5"; tss_id "TSS7192";
chr1	Cufflinks	exon	153408337	153408570	.	-	.	gene_id "XLOC_004955"; transcript_id "TCONS_00009909"; exon_number "3"; oId "CUFF.18435.5"; tss_id "TSS7192";
chr1	Cufflinks	exon	153414145	153414233	.	-	.	gene_id "XLOC_004955"; transcript_id "TCONS_00009909"; exon_number "4"; oId "CUFF.18435.5"; tss_id "TSS7192";
chr1	Cufflinks	exon	153397171	153400708	.	-	.	gene_id "XLOC_004955"; transcript_id "TCONS_00009911"; exon_number "1"; oId "CUFF.18435.3"; tss_id "TSS7194";
chr1	Cufflinks	exon	153404140	153406601	.	-	.	gene_id "XLOC_004955"; transcript_id "TCONS_00009911"; exon_number "2"; oId "CUFF.18435.3"; tss_id "TSS7194";
chr1	Cufflinks	exon	153407602	153414812	.	-	.	gene_id "XLOC_004955"; transcript_id "TCONS_00009911"; exon_number "3"; oId "CUFF.18435.3"; tss_id "TSS7194";
chr1	Cufflinks	exon	153397171	153406601	.	-	.	gene_id "XLOC_004955"; transcript_id "TCONS_00009913"; exon_number "1"; oId "CUFF.18435.2"; tss_id "TSS7195";
chr1	Cufflinks	exon	153407602	153407689	.	-	.	gene_id "XLOC_004955"; transcript_id "TCONS_00009913"; exon_number "2"; oId "CUFF.18435.2"; tss_id "TSS7195";
chr1	Cufflinks	exon	153408337	153415127	.	-	.	gene_id "XLOC_004955"; transcript_id "TCONS_00009913"; exon_number "3"; oId "CUFF.18435.2"; tss_id "TSS7195";
chr1	Cufflinks	exon	153741866	153743869	.	-	.	gene_id "XLOC_004966"; transcript_id "TCONS_00009935"; exon_number "1"; oId "CUFF.18637.1"; tss_id "TSS7210";
chr1	Cufflinks	exon	153749030	153756034	.	-	.	gene_id "XLOC_004966"; transcript_id "TCONS_00009935"; exon_number "2"; oId "CUFF.18637.1"; tss_id "TSS7210";
chr1	Cufflinks	exon	154905094	154909948	.	-	.	gene_id "XLOC_004980"; transcript_id "TCONS_00009969"; exon_number "1"; oId "CUFF.18694.1"; tss_id "TSS7237";
chr1	Cufflinks	exon	154911467	154911645	.	-	.	gene_id "XLOC_004980"; transcript_id "TCONS_00009969"; exon_number "2"; oId "CUFF.18694.1"; tss_id "TSS7237";
chr1	Cufflinks	exon	154919139	154919310	.	-	.	gene_id "XLOC_004980"; transcript_id "TCONS_00009969"; exon_number "3"; oId "CUFF.18694.1"; tss_id "TSS7237";
chr1	Cufflinks	exon	154926348	154926543	.	-	.	gene_id "XLOC_004980"; transcript_id "TCONS_00009969"; exon_number "4"; oId "CUFF.18694.1"; tss_id "TSS7237";
chr1	Cufflinks	exon	154905094	154905807	.	-	.	gene_id "XLOC_004980"; transcript_id "TCONS_00009970"; exon_number "1"; oId "CUFF.18694.2"; tss_id "TSS7238";
chr1	Cufflinks	exon	154909869	154909948	.	-	.	gene_id "XLOC_004980"; transcript_id "TCONS_00009970"; exon_number "2"; oId "CUFF.18694.2"; tss_id "TSS7238";
chr1	Cufflinks	exon	154911467	154911645	.	-	.	gene_id "XLOC_004980"; transcript_id "TCONS_00009970"; exon_number "3"; oId "CUFF.18694.2"; tss_id "TSS7238";
chr1	Cufflinks	exon	154919139	154919309	.	-	.	gene_id "XLOC_004980"; transcript_id "TCONS_00009970"; exon_number "4"; oId "CUFF.18694.2"; tss_id "TSS7238";
chr1	Cufflinks	exon	154926347	154926537	.	-	.	gene_id "XLOC_004980"; transcript_id "TCONS_00009970"; exon_number "5"; oId "CUFF.18694.2"; tss_id "TSS7238";
chr1	Cufflinks	exon	154926737	154926925	.	-	.	gene_id "XLOC_004980"; transcript_id "TCONS_00009970"; exon_number "6"; oId "CUFF.18694.2"; tss_id "TSS7238";
chr1	Cufflinks	exon	154927451	154927532	.	-	.	gene_id "XLOC_004980"; transcript_id "TCONS_00009970"; exon_number "7"; oId "CUFF.18694.2"; tss_id "TSS7238";
chr1	Cufflinks	exon	154946632	154946974	.	-	.	gene_id "XLOC_004980"; transcript_id "TCONS_00009970"; exon_number "8"; oId "CUFF.18694.2"; tss_id "TSS7238";
chr1	Cufflinks	exon	155003631	155004422	.	-	.	gene_id "XLOC_004982"; transcript_id "TCONS_00009976"; exon_number "1"; oId "CUFF.18693.1"; tss_id "TSS7242";
chr1	Cufflinks	exon	155004575	155007621	.	-	.	gene_id "XLOC_004982"; transcript_id "TCONS_00009976"; exon_number "2"; oId "CUFF.18693.1"; tss_id "TSS7242";
chr1	Cufflinks	exon	155519644	155521837	.	-	.	gene_id "XLOC_004996"; transcript_id "TCONS_00010012"; exon_number "1"; oId "CUFF.18807.3"; tss_id "TSS7266";
chr1	Cufflinks	exon	155527026	155527135	.	-	.	gene_id "XLOC_004996"; transcript_id "TCONS_00010012"; exon_number "2"; oId "CUFF.18807.3"; tss_id "TSS7266";
chr1	Cufflinks	exon	155530565	155530678	.	-	.	gene_id "XLOC_004996"; transcript_id "TCONS_00010012"; exon_number "3"; oId "CUFF.18807.3"; tss_id "TSS7266";
chr1	Cufflinks	exon	155519644	155521738	.	-	.	gene_id "XLOC_004996"; transcript_id "TCONS_00010013"; exon_number "1"; oId "CUFF.18807.2"; tss_id "TSS7267";
chr1	Cufflinks	exon	155527027	155527136	.	-	.	gene_id "XLOC_004996"; transcript_id "TCONS_00010013"; exon_number "2"; oId "CUFF.18807.2"; tss_id "TSS7267";
chr1	Cufflinks	exon	155530566	155530977	.	-	.	gene_id "XLOC_004996"; transcript_id "TCONS_00010013"; exon_number "3"; oId "CUFF.18807.2"; tss_id "TSS7267";
chr1	Cufflinks	exon	155519644	155521738	.	-	.	gene_id "XLOC_004996"; transcript_id "TCONS_00010015"; exon_number "1"; oId "CUFF.18807.4"; tss_id "TSS7267";
chr1	Cufflinks	exon	155527027	155527135	.	-	.	gene_id "XLOC_004996"; transcript_id "TCONS_00010015"; exon_number "2"; oId "CUFF.18807.4"; tss_id "TSS7267";
chr1	Cufflinks	exon	155530565	155531025	.	-	.	gene_id "XLOC_004996"; transcript_id "TCONS_00010015"; exon_number "3"; oId "CUFF.18807.4"; tss_id "TSS7267";
chr1	Cufflinks	exon	155519644	155521737	.	-	.	gene_id "XLOC_004996"; transcript_id "TCONS_00010014"; exon_number "1"; oId "CUFF.18807.1"; tss_id "TSS7267";
chr1	Cufflinks	exon	155527026	155527135	.	-	.	gene_id "XLOC_004996"; transcript_id "TCONS_00010014"; exon_number "2"; oId "CUFF.18807.1"; tss_id "TSS7267";
chr1	Cufflinks	exon	155530565	155531025	.	-	.	gene_id "XLOC_004996"; transcript_id "TCONS_00010014"; exon_number "3"; oId "CUFF.18807.1"; tss_id "TSS7267";
chr1	Cufflinks	exon	159765077	159765766	.	-	.	gene_id "XLOC_005043"; transcript_id "TCONS_00010142"; exon_number "1"; oId "CUFF.20077.1"; tss_id "TSS7356";
chr1	Cufflinks	exon	159773915	159774275	.	-	.	gene_id "XLOC_005043"; transcript_id "TCONS_00010142"; exon_number "2"; oId "CUFF.20077.1"; tss_id "TSS7356";
chr1	Cufflinks	exon	159969808	159970123	.	-	.	gene_id "XLOC_005059"; transcript_id "TCONS_00010161"; exon_number "1"; oId "CUFF.19662.1"; tss_id "TSS7374";
chr1	Cufflinks	exon	159976853	159977269	.	-	.	gene_id "XLOC_005059"; transcript_id "TCONS_00010161"; exon_number "2"; oId "CUFF.19662.1"; tss_id "TSS7374";
chr1	Cufflinks	exon	159986907	159987215	.	-	.	gene_id "XLOC_005059"; transcript_id "TCONS_00010161"; exon_number "3"; oId "CUFF.19662.1"; tss_id "TSS7374";
chr1	Cufflinks	exon	159994978	159995163	.	-	.	gene_id "XLOC_005059"; transcript_id "TCONS_00010161"; exon_number "4"; oId "CUFF.19662.1"; tss_id "TSS7374";
chr1	Cufflinks	exon	159969808	159970123	.	-	.	gene_id "XLOC_005059"; transcript_id "TCONS_00010162"; exon_number "1"; oId "CUFF.19662.3"; tss_id "TSS7375";
chr1	Cufflinks	exon	159976853	159977269	.	-	.	gene_id "XLOC_005059"; transcript_id "TCONS_00010162"; exon_number "2"; oId "CUFF.19662.3"; tss_id "TSS7375";
chr1	Cufflinks	exon	159977848	159977918	.	-	.	gene_id "XLOC_005059"; transcript_id "TCONS_00010162"; exon_number "3"; oId "CUFF.19662.3"; tss_id "TSS7375";
chr1	Cufflinks	exon	159981256	159981326	.	-	.	gene_id "XLOC_005059"; transcript_id "TCONS_00010162"; exon_number "4"; oId "CUFF.19662.3"; tss_id "TSS7375";
chr1	Cufflinks	exon	159986907	159987214	.	-	.	gene_id "XLOC_005059"; transcript_id "TCONS_00010162"; exon_number "5"; oId "CUFF.19662.3"; tss_id "TSS7375";
chr1	Cufflinks	exon	160013456	160013493	.	-	.	gene_id "XLOC_005059"; transcript_id "TCONS_00010162"; exon_number "6"; oId "CUFF.19662.3"; tss_id "TSS7375";
chr1	Cufflinks	exon	159969808	159970123	.	-	.	gene_id "XLOC_005059"; transcript_id "TCONS_00010163"; exon_number "1"; oId "CUFF.19662.4"; tss_id "TSS7376";
chr1	Cufflinks	exon	159976853	159977269	.	-	.	gene_id "XLOC_005059"; transcript_id "TCONS_00010163"; exon_number "2"; oId "CUFF.19662.4"; tss_id "TSS7376";
chr1	Cufflinks	exon	159977848	159977918	.	-	.	gene_id "XLOC_005059"; transcript_id "TCONS_00010163"; exon_number "3"; oId "CUFF.19662.4"; tss_id "TSS7376";
chr1	Cufflinks	exon	159986907	159987214	.	-	.	gene_id "XLOC_005059"; transcript_id "TCONS_00010163"; exon_number "4"; oId "CUFF.19662.4"; tss_id "TSS7376";
chr1	Cufflinks	exon	159994977	159995166	.	-	.	gene_id "XLOC_005059"; transcript_id "TCONS_00010163"; exon_number "5"; oId "CUFF.19662.4"; tss_id "TSS7376";
chr1	Cufflinks	exon	160041472	160041569	.	-	.	gene_id "XLOC_005059"; transcript_id "TCONS_00010163"; exon_number "6"; oId "CUFF.19662.4"; tss_id "TSS7376";
chr1	Cufflinks	exon	159975220	159977269	.	-	.	gene_id "XLOC_005059"; transcript_id "TCONS_00010167"; exon_number "1"; oId "CUFF.19662.8"; tss_id "TSS7378";
chr1	Cufflinks	exon	159986907	159987215	.	-	.	gene_id "XLOC_005059"; transcript_id "TCONS_00010167"; exon_number "2"; oId "CUFF.19662.8"; tss_id "TSS7378";
chr1	Cufflinks	exon	159995394	159995422	.	-	.	gene_id "XLOC_005059"; transcript_id "TCONS_00010167"; exon_number "3"; oId "CUFF.19662.8"; tss_id "TSS7378";
chr1	Cufflinks	exon	159975220	159977269	.	-	.	gene_id "XLOC_005059"; transcript_id "TCONS_00010168"; exon_number "1"; oId "CUFF.19662.14"; tss_id "TSS7379";
chr1	Cufflinks	exon	159986907	159987214	.	-	.	gene_id "XLOC_005059"; transcript_id "TCONS_00010168"; exon_number "2"; oId "CUFF.19662.14"; tss_id "TSS7379";
chr1	Cufflinks	exon	160025668	160025705	.	-	.	gene_id "XLOC_005059"; transcript_id "TCONS_00010168"; exon_number "3"; oId "CUFF.19662.14"; tss_id "TSS7379";
chr1	Cufflinks	exon	159975220	159977918	.	-	.	gene_id "XLOC_005059"; transcript_id "TCONS_00010169"; exon_number "1"; oId "CUFF.19662.13"; tss_id "TSS7379";
chr1	Cufflinks	exon	159986907	159987214	.	-	.	gene_id "XLOC_005059"; transcript_id "TCONS_00010169"; exon_number "2"; oId "CUFF.19662.13"; tss_id "TSS7379";
chr1	Cufflinks	exon	160025668	160025712	.	-	.	gene_id "XLOC_005059"; transcript_id "TCONS_00010169"; exon_number "3"; oId "CUFF.19662.13"; tss_id "TSS7379";
chr1	Cufflinks	exon	159975220	159977269	.	-	.	gene_id "XLOC_005059"; transcript_id "TCONS_00010170"; exon_number "1"; oId "CUFF.19662.5"; tss_id "TSS7379";
chr1	Cufflinks	exon	159986907	159987214	.	-	.	gene_id "XLOC_005059"; transcript_id "TCONS_00010170"; exon_number "2"; oId "CUFF.19662.5"; tss_id "TSS7379";
chr1	Cufflinks	exon	159995393	159995480	.	-	.	gene_id "XLOC_005059"; transcript_id "TCONS_00010170"; exon_number "3"; oId "CUFF.19662.5"; tss_id "TSS7379";
chr1	Cufflinks	exon	160025670	160025746	.	-	.	gene_id "XLOC_005059"; transcript_id "TCONS_00010170"; exon_number "4"; oId "CUFF.19662.5"; tss_id "TSS7379";
chr1	Cufflinks	exon	159975220	159977269	.	-	.	gene_id "XLOC_005059"; transcript_id "TCONS_00010171"; exon_number "1"; oId "CUFF.19662.15"; tss_id "TSS7379";
chr1	Cufflinks	exon	159986907	159987214	.	-	.	gene_id "XLOC_005059"; transcript_id "TCONS_00010171"; exon_number "2"; oId "CUFF.19662.15"; tss_id "TSS7379";
chr1	Cufflinks	exon	159995393	159995479	.	-	.	gene_id "XLOC_005059"; transcript_id "TCONS_00010171"; exon_number "3"; oId "CUFF.19662.15"; tss_id "TSS7379";
chr1	Cufflinks	exon	160025669	160025757	.	-	.	gene_id "XLOC_005059"; transcript_id "TCONS_00010171"; exon_number "4"; oId "CUFF.19662.15"; tss_id "TSS7379";
chr1	Cufflinks	exon	159975220	159977270	.	-	.	gene_id "XLOC_005059"; transcript_id "TCONS_00010172"; exon_number "1"; oId "CUFF.19662.16"; tss_id "TSS7379";
chr1	Cufflinks	exon	159977849	159977918	.	-	.	gene_id "XLOC_005059"; transcript_id "TCONS_00010172"; exon_number "2"; oId "CUFF.19662.16"; tss_id "TSS7379";
chr1	Cufflinks	exon	159986907	159987214	.	-	.	gene_id "XLOC_005059"; transcript_id "TCONS_00010172"; exon_number "3"; oId "CUFF.19662.16"; tss_id "TSS7379";
chr1	Cufflinks	exon	160025668	160025760	.	-	.	gene_id "XLOC_005059"; transcript_id "TCONS_00010172"; exon_number "4"; oId "CUFF.19662.16"; tss_id "TSS7379";
chr1	Cufflinks	exon	159975220	159977269	.	-	.	gene_id "XLOC_005059"; transcript_id "TCONS_00010175"; exon_number "1"; oId "CUFF.19662.6"; tss_id "TSS7376";
chr1	Cufflinks	exon	159986907	159987214	.	-	.	gene_id "XLOC_005059"; transcript_id "TCONS_00010175"; exon_number "2"; oId "CUFF.19662.6"; tss_id "TSS7376";
chr1	Cufflinks	exon	160041375	160041569	.	-	.	gene_id "XLOC_005059"; transcript_id "TCONS_00010175"; exon_number "3"; oId "CUFF.19662.6"; tss_id "TSS7376";
chr1	Cufflinks	exon	159975220	159977269	.	-	.	gene_id "XLOC_005059"; transcript_id "TCONS_00010174"; exon_number "1"; oId "CUFF.19662.12"; tss_id "TSS7376";
chr1	Cufflinks	exon	159986907	159987215	.	-	.	gene_id "XLOC_005059"; transcript_id "TCONS_00010174"; exon_number "2"; oId "CUFF.19662.12"; tss_id "TSS7376";
chr1	Cufflinks	exon	160041376	160041569	.	-	.	gene_id "XLOC_005059"; transcript_id "TCONS_00010174"; exon_number "3"; oId "CUFF.19662.12"; tss_id "TSS7376";
chr1	Cufflinks	exon	159981616	159987214	.	-	.	gene_id "XLOC_005059"; transcript_id "TCONS_00010179"; exon_number "1"; oId "CUFF.19662.17"; tss_id "TSS7379";
chr1	Cufflinks	exon	159995393	159995480	.	-	.	gene_id "XLOC_005059"; transcript_id "TCONS_00010179"; exon_number "2"; oId "CUFF.19662.17"; tss_id "TSS7379";
chr1	Cufflinks	exon	160025670	160025688	.	-	.	gene_id "XLOC_005059"; transcript_id "TCONS_00010179"; exon_number "3"; oId "CUFF.19662.17"; tss_id "TSS7379";
chr1	Cufflinks	exon	160074735	160075327	.	-	.	gene_id "XLOC_005063"; transcript_id "TCONS_00010181"; exon_number "1"; oId "CUFF.19681.1"; tss_id "TSS7384";
chr1	Cufflinks	exon	160077383	160077490	.	-	.	gene_id "XLOC_005063"; transcript_id "TCONS_00010181"; exon_number "2"; oId "CUFF.19681.1"; tss_id "TSS7384";
chr1	Cufflinks	exon	160077790	160077918	.	-	.	gene_id "XLOC_005063"; transcript_id "TCONS_00010181"; exon_number "3"; oId "CUFF.19681.1"; tss_id "TSS7384";
chr1	Cufflinks	exon	160074735	160075327	.	-	.	gene_id "XLOC_005063"; transcript_id "TCONS_00010182"; exon_number "1"; oId "CUFF.19681.3"; tss_id "TSS7384";
chr1	Cufflinks	exon	160077383	160077477	.	-	.	gene_id "XLOC_005063"; transcript_id "TCONS_00010182"; exon_number "2"; oId "CUFF.19681.3"; tss_id "TSS7384";
chr1	Cufflinks	exon	160077790	160077942	.	-	.	gene_id "XLOC_005063"; transcript_id "TCONS_00010182"; exon_number "3"; oId "CUFF.19681.3"; tss_id "TSS7384";
chr1	Cufflinks	exon	160074735	160075327	.	-	.	gene_id "XLOC_005063"; transcript_id "TCONS_00010183"; exon_number "1"; oId "CUFF.19681.2"; tss_id "TSS7384";
chr1	Cufflinks	exon	160077383	160077490	.	-	.	gene_id "XLOC_005063"; transcript_id "TCONS_00010183"; exon_number "2"; oId "CUFF.19681.2"; tss_id "TSS7384";
chr1	Cufflinks	exon	160077929	160077985	.	-	.	gene_id "XLOC_005063"; transcript_id "TCONS_00010183"; exon_number "3"; oId "CUFF.19681.2"; tss_id "TSS7384";
chr1	Cufflinks	exon	160321001	160325352	.	-	.	gene_id "XLOC_005068"; transcript_id "TCONS_00010207"; exon_number "1"; oId "CUFF.20883.1"; tss_id "TSS7404";
chr1	Cufflinks	exon	160326425	160327078	.	-	.	gene_id "XLOC_005068"; transcript_id "TCONS_00010207"; exon_number "2"; oId "CUFF.20883.1"; tss_id "TSS7404";
chr1	Cufflinks	exon	163529131	163537948	.	-	.	gene_id "XLOC_005131"; transcript_id "TCONS_00010393"; exon_number "1"; oId "CUFF.19804.1"; tss_id "TSS7515";
chr1	Cufflinks	exon	163550607	163550716	.	-	.	gene_id "XLOC_005131"; transcript_id "TCONS_00010393"; exon_number "2"; oId "CUFF.19804.1"; tss_id "TSS7515";
chr1	Cufflinks	exon	163617694	163618063	.	-	.	gene_id "XLOC_005131"; transcript_id "TCONS_00010393"; exon_number "3"; oId "CUFF.19804.1"; tss_id "TSS7515";
chr1	Cufflinks	exon	163529131	163537948	.	-	.	gene_id "XLOC_005131"; transcript_id "TCONS_00010394"; exon_number "1"; oId "CUFF.19804.3"; tss_id "TSS7516";
chr1	Cufflinks	exon	163544340	163544535	.	-	.	gene_id "XLOC_005131"; transcript_id "TCONS_00010394"; exon_number "2"; oId "CUFF.19804.3"; tss_id "TSS7516";
chr1	Cufflinks	exon	163550607	163550716	.	-	.	gene_id "XLOC_005131"; transcript_id "TCONS_00010394"; exon_number "3"; oId "CUFF.19804.3"; tss_id "TSS7516";
chr1	Cufflinks	exon	163617694	163623100	.	-	.	gene_id "XLOC_005131"; transcript_id "TCONS_00010394"; exon_number "4"; oId "CUFF.19804.3"; tss_id "TSS7516";
chr1	Cufflinks	exon	163998716	164003048	.	-	.	gene_id "XLOC_005137"; transcript_id "TCONS_00010409"; exon_number "1"; oId "CUFF.20005.1"; tss_id "TSS7525";
chr1	Cufflinks	exon	164003689	164003820	.	-	.	gene_id "XLOC_005137"; transcript_id "TCONS_00010409"; exon_number "2"; oId "CUFF.20005.1"; tss_id "TSS7525";
chr1	Cufflinks	exon	164012455	164012838	.	-	.	gene_id "XLOC_005137"; transcript_id "TCONS_00010409"; exon_number "3"; oId "CUFF.20005.1"; tss_id "TSS7525";
chr1	Cufflinks	exon	164041240	164043031	.	-	.	gene_id "XLOC_005137"; transcript_id "TCONS_00010409"; exon_number "4"; oId "CUFF.20005.1"; tss_id "TSS7525";
chr1	Cufflinks	exon	164050205	164054827	.	-	.	gene_id "XLOC_005137"; transcript_id "TCONS_00010409"; exon_number "5"; oId "CUFF.20005.1"; tss_id "TSS7525";
chr1	Cufflinks	exon	164011400	164012839	.	-	.	gene_id "XLOC_005137"; transcript_id "TCONS_00010414"; exon_number "1"; oId "CUFF.20005.3"; tss_id "TSS7528";
chr1	Cufflinks	exon	164041241	164041661	.	-	.	gene_id "XLOC_005137"; transcript_id "TCONS_00010414"; exon_number "2"; oId "CUFF.20005.3"; tss_id "TSS7528";
chr1	Cufflinks	exon	164011400	164012836	.	-	.	gene_id "XLOC_005137"; transcript_id "TCONS_00010413"; exon_number "1"; oId "CUFF.20005.2"; tss_id "TSS7528";
chr1	Cufflinks	exon	164041238	164041661	.	-	.	gene_id "XLOC_005137"; transcript_id "TCONS_00010413"; exon_number "2"; oId "CUFF.20005.2"; tss_id "TSS7528";
chr1	Cufflinks	exon	164021637	164023601	.	-	.	gene_id "XLOC_005137"; transcript_id "TCONS_00010416"; exon_number "1"; oId "CUFF.20005.6"; tss_id "TSS7530";
chr1	Cufflinks	exon	164034635	164035100	.	-	.	gene_id "XLOC_005137"; transcript_id "TCONS_00010416"; exon_number "2"; oId "CUFF.20005.6"; tss_id "TSS7530";
chr1	Cufflinks	exon	164140819	164144085	.	-	.	gene_id "XLOC_005140"; transcript_id "TCONS_00010422"; exon_number "1"; oId "CUFF.20022.1"; tss_id "TSS7534";
chr1	Cufflinks	exon	164146158	164146582	.	-	.	gene_id "XLOC_005140"; transcript_id "TCONS_00010422"; exon_number "2"; oId "CUFF.20022.1"; tss_id "TSS7534";
chr1	Cufflinks	exon	164148591	164149132	.	-	.	gene_id "XLOC_005141"; transcript_id "TCONS_00010423"; exon_number "1"; oId "CUFF.20023.1"; tss_id "TSS7535";
chr1	Cufflinks	exon	164149320	164149644	.	-	.	gene_id "XLOC_005141"; transcript_id "TCONS_00010423"; exon_number "2"; oId "CUFF.20023.1"; tss_id "TSS7535";
chr1	Cufflinks	exon	164151859	164152217	.	-	.	gene_id "XLOC_005141"; transcript_id "TCONS_00010423"; exon_number "3"; oId "CUFF.20023.1"; tss_id "TSS7535";
chr1	Cufflinks	exon	164804095	164804410	.	-	.	gene_id "XLOC_005153"; transcript_id "TCONS_00010444"; exon_number "1"; oId "CUFF.20244.2"; tss_id "TSS7551";
chr1	Cufflinks	exon	164839536	164839630	.	-	.	gene_id "XLOC_005153"; transcript_id "TCONS_00010444"; exon_number "2"; oId "CUFF.20244.2"; tss_id "TSS7551";
chr1	Cufflinks	exon	164899399	164899591	.	-	.	gene_id "XLOC_005153"; transcript_id "TCONS_00010444"; exon_number "3"; oId "CUFF.20244.2"; tss_id "TSS7551";
chr1	Cufflinks	exon	164884311	164884845	.	-	.	gene_id "XLOC_005153"; transcript_id "TCONS_00010446"; exon_number "1"; oId "CUFF.20244.3"; tss_id "TSS7551";
chr1	Cufflinks	exon	164885648	164885735	.	-	.	gene_id "XLOC_005153"; transcript_id "TCONS_00010446"; exon_number "2"; oId "CUFF.20244.3"; tss_id "TSS7551";
chr1	Cufflinks	exon	164899458	164899591	.	-	.	gene_id "XLOC_005153"; transcript_id "TCONS_00010446"; exon_number "3"; oId "CUFF.20244.3"; tss_id "TSS7551";
chr1	Cufflinks	exon	164949382	164951912	.	-	.	gene_id "XLOC_005156"; transcript_id "TCONS_00010454"; exon_number "1"; oId "CUFF.19979.4"; tss_id "TSS7555";
chr1	Cufflinks	exon	164954453	164955870	.	-	.	gene_id "XLOC_005156"; transcript_id "TCONS_00010454"; exon_number "2"; oId "CUFF.19979.4"; tss_id "TSS7555";
chr1	Cufflinks	exon	169672215	169674829	.	-	.	gene_id "XLOC_005242"; transcript_id "TCONS_00010635"; exon_number "1"; oId "CUFF.20664.1"; tss_id "TSS7675";
chr1	Cufflinks	exon	169682693	169682887	.	-	.	gene_id "XLOC_005242"; transcript_id "TCONS_00010635"; exon_number "2"; oId "CUFF.20664.1"; tss_id "TSS7675";
chr1	Cufflinks	exon	169932698	169933105	.	-	.	gene_id "XLOC_005245"; transcript_id "TCONS_00010639"; exon_number "1"; oId "CUFF.20643.1"; tss_id "TSS7678";
chr1	Cufflinks	exon	169933742	169934248	.	-	.	gene_id "XLOC_005245"; transcript_id "TCONS_00010639"; exon_number "2"; oId "CUFF.20643.1"; tss_id "TSS7678";
chr1	Cufflinks	exon	171493879	171504134	.	-	.	gene_id "XLOC_005301"; transcript_id "TCONS_00010784"; exon_number "1"; oId "CUFF.21018.2"; tss_id "TSS7765";
chr1	Cufflinks	exon	171504290	171504379	.	-	.	gene_id "XLOC_005301"; transcript_id "TCONS_00010784"; exon_number "2"; oId "CUFF.21018.2"; tss_id "TSS7765";
chr1	Cufflinks	exon	171493879	171504153	.	-	.	gene_id "XLOC_005301"; transcript_id "TCONS_00010785"; exon_number "1"; oId "CUFF.21018.3"; tss_id "TSS7766";
chr1	Cufflinks	exon	171504309	171506717	.	-	.	gene_id "XLOC_005301"; transcript_id "TCONS_00010785"; exon_number "2"; oId "CUFF.21018.3"; tss_id "TSS7766";
chr1	Cufflinks	exon	171493879	171504135	.	-	.	gene_id "XLOC_005301"; transcript_id "TCONS_00010786"; exon_number "1"; oId "CUFF.21018.1"; tss_id "TSS7767";
chr1	Cufflinks	exon	171504291	171507959	.	-	.	gene_id "XLOC_005301"; transcript_id "TCONS_00010786"; exon_number "2"; oId "CUFF.21018.1"; tss_id "TSS7767";
chr1	Cufflinks	exon	171676684	171677376	.	-	.	gene_id "XLOC_005305"; transcript_id "TCONS_00010800"; exon_number "1"; oId "CUFF.21065.1"; tss_id "TSS7776";
chr1	Cufflinks	exon	171681562	171681933	.	-	.	gene_id "XLOC_005305"; transcript_id "TCONS_00010800"; exon_number "2"; oId "CUFF.21065.1"; tss_id "TSS7776";
chr1	Cufflinks	exon	171904496	171911473	.	-	.	gene_id "XLOC_005312"; transcript_id "TCONS_00010808"; exon_number "1"; oId "CUFF.21372.1"; tss_id "TSS7783";
chr1	Cufflinks	exon	171919252	171919356	.	-	.	gene_id "XLOC_005312"; transcript_id "TCONS_00010808"; exon_number "2"; oId "CUFF.21372.1"; tss_id "TSS7783";
chr1	Cufflinks	exon	171913443	171913623	.	-	.	gene_id "XLOC_005312"; transcript_id "TCONS_00010809"; exon_number "1"; oId "CUFF.21372.5"; tss_id "TSS7783";
chr1	Cufflinks	exon	171914800	171915038	.	-	.	gene_id "XLOC_005312"; transcript_id "TCONS_00010809"; exon_number "2"; oId "CUFF.21372.5"; tss_id "TSS7783";
chr1	Cufflinks	exon	171919252	171919308	.	-	.	gene_id "XLOC_005312"; transcript_id "TCONS_00010809"; exon_number "3"; oId "CUFF.21372.5"; tss_id "TSS7783";
chr1	Cufflinks	exon	171913443	171913623	.	-	.	gene_id "XLOC_005312"; transcript_id "TCONS_00010810"; exon_number "1"; oId "CUFF.21372.4"; tss_id "TSS7783";
chr1	Cufflinks	exon	171914710	171915042	.	-	.	gene_id "XLOC_005312"; transcript_id "TCONS_00010810"; exon_number "2"; oId "CUFF.21372.4"; tss_id "TSS7783";
chr1	Cufflinks	exon	171919252	171919324	.	-	.	gene_id "XLOC_005312"; transcript_id "TCONS_00010810"; exon_number "3"; oId "CUFF.21372.4"; tss_id "TSS7783";
chr1	Cufflinks	exon	171913443	171913623	.	-	.	gene_id "XLOC_005312"; transcript_id "TCONS_00010811"; exon_number "1"; oId "CUFF.21372.2"; tss_id "TSS7783";
chr1	Cufflinks	exon	171914800	171915042	.	-	.	gene_id "XLOC_005312"; transcript_id "TCONS_00010811"; exon_number "2"; oId "CUFF.21372.2"; tss_id "TSS7783";
chr1	Cufflinks	exon	171919252	171919356	.	-	.	gene_id "XLOC_005312"; transcript_id "TCONS_00010811"; exon_number "3"; oId "CUFF.21372.2"; tss_id "TSS7783";
chr1	Cufflinks	exon	171913443	171913623	.	-	.	gene_id "XLOC_005312"; transcript_id "TCONS_00010812"; exon_number "1"; oId "CUFF.21372.3"; tss_id "TSS7783";
chr1	Cufflinks	exon	171914710	171915038	.	-	.	gene_id "XLOC_005312"; transcript_id "TCONS_00010812"; exon_number "2"; oId "CUFF.21372.3"; tss_id "TSS7783";
chr1	Cufflinks	exon	171919252	171919357	.	-	.	gene_id "XLOC_005312"; transcript_id "TCONS_00010812"; exon_number "3"; oId "CUFF.21372.3"; tss_id "TSS7783";
chr1	Cufflinks	exon	172387226	172389521	.	-	.	gene_id "XLOC_005325"; transcript_id "TCONS_00010846"; exon_number "1"; oId "CUFF.21127.17"; tss_id "TSS7806";
chr1	Cufflinks	exon	172390879	172390989	.	-	.	gene_id "XLOC_005325"; transcript_id "TCONS_00010846"; exon_number "2"; oId "CUFF.21127.17"; tss_id "TSS7806";
chr1	Cufflinks	exon	172387226	172388769	.	-	.	gene_id "XLOC_005325"; transcript_id "TCONS_00010844"; exon_number "1"; oId "CUFF.21127.12"; tss_id "TSS7806";
chr1	Cufflinks	exon	172389156	172390989	.	-	.	gene_id "XLOC_005325"; transcript_id "TCONS_00010844"; exon_number "2"; oId "CUFF.21127.12"; tss_id "TSS7806";
chr1	Cufflinks	exon	172387226	172389520	.	-	.	gene_id "XLOC_005325"; transcript_id "TCONS_00010853"; exon_number "1"; oId "CUFF.21127.8"; tss_id "TSS7806";
chr1	Cufflinks	exon	172390878	172390998	.	-	.	gene_id "XLOC_005325"; transcript_id "TCONS_00010853"; exon_number "2"; oId "CUFF.21127.8"; tss_id "TSS7806";
chr1	Cufflinks	exon	172387226	172390647	.	-	.	gene_id "XLOC_005325"; transcript_id "TCONS_00010852"; exon_number "1"; oId "CUFF.21127.3"; tss_id "TSS7806";
chr1	Cufflinks	exon	172390877	172390998	.	-	.	gene_id "XLOC_005325"; transcript_id "TCONS_00010852"; exon_number "2"; oId "CUFF.21127.3"; tss_id "TSS7806";
chr1	Cufflinks	exon	172387226	172389519	.	-	.	gene_id "XLOC_005325"; transcript_id "TCONS_00010855"; exon_number "1"; oId "CUFF.21127.9"; tss_id "TSS7806";
chr1	Cufflinks	exon	172390877	172391004	.	-	.	gene_id "XLOC_005325"; transcript_id "TCONS_00010855"; exon_number "2"; oId "CUFF.21127.9"; tss_id "TSS7806";
chr1	Cufflinks	exon	172472728	172474146	.	-	.	gene_id "XLOC_005326"; transcript_id "TCONS_00010858"; exon_number "1"; oId "CUFF.21135.1"; tss_id "TSS7808";
chr1	Cufflinks	exon	172474521	172480599	.	-	.	gene_id "XLOC_005326"; transcript_id "TCONS_00010858"; exon_number "2"; oId "CUFF.21135.1"; tss_id "TSS7808";
chr1	Cufflinks	exon	172538133	172538481	.	-	.	gene_id "XLOC_005328"; transcript_id "TCONS_00010860"; exon_number "1"; oId "CUFF.21256.1"; tss_id "TSS7810";
chr1	Cufflinks	exon	172542907	172543003	.	-	.	gene_id "XLOC_005328"; transcript_id "TCONS_00010860"; exon_number "2"; oId "CUFF.21256.1"; tss_id "TSS7810";
chr1	Cufflinks	exon	172550517	172550669	.	-	.	gene_id "XLOC_005328"; transcript_id "TCONS_00010860"; exon_number "3"; oId "CUFF.21256.1"; tss_id "TSS7810";
chr1	Cufflinks	exon	178299313	178299556	.	-	.	gene_id "XLOC_005437"; transcript_id "TCONS_00011055"; exon_number "1"; oId "CUFF.21669.1"; tss_id "TSS7953";
chr1	Cufflinks	exon	178299667	178300111	.	-	.	gene_id "XLOC_005437"; transcript_id "TCONS_00011055"; exon_number "2"; oId "CUFF.21669.1"; tss_id "TSS7953";
chr1	Cufflinks	exon	178300296	178300435	.	-	.	gene_id "XLOC_005437"; transcript_id "TCONS_00011055"; exon_number "3"; oId "CUFF.21669.1"; tss_id "TSS7953";
chr1	Cufflinks	exon	178306426	178315448	.	-	.	gene_id "XLOC_005438"; transcript_id "TCONS_00011057"; exon_number "1"; oId "CUFF.21680.1"; tss_id "TSS7955";
chr1	Cufflinks	exon	178318111	178318684	.	-	.	gene_id "XLOC_005438"; transcript_id "TCONS_00011057"; exon_number "2"; oId "CUFF.21680.1"; tss_id "TSS7955";
chr1	Cufflinks	exon	178321108	178323195	.	-	.	gene_id "XLOC_005439"; transcript_id "TCONS_00011058"; exon_number "1"; oId "CUFF.21793.1"; tss_id "TSS7956";
chr1	Cufflinks	exon	178323620	178324171	.	-	.	gene_id "XLOC_005439"; transcript_id "TCONS_00011058"; exon_number "2"; oId "CUFF.21793.1"; tss_id "TSS7956";
chr1	Cufflinks	exon	178367994	178369935	.	-	.	gene_id "XLOC_005441"; transcript_id "TCONS_00011069"; exon_number "1"; oId "CUFF.21686.2"; tss_id "TSS7965";
chr1	Cufflinks	exon	178372334	178376091	.	-	.	gene_id "XLOC_005441"; transcript_id "TCONS_00011069"; exon_number "2"; oId "CUFF.21686.2"; tss_id "TSS7965";
chr1	Cufflinks	exon	178367994	178370621	.	-	.	gene_id "XLOC_005441"; transcript_id "TCONS_00011068"; exon_number "1"; oId "CUFF.21686.1"; tss_id "TSS7965";
chr1	Cufflinks	exon	178372333	178376091	.	-	.	gene_id "XLOC_005441"; transcript_id "TCONS_00011068"; exon_number "2"; oId "CUFF.21686.1"; tss_id "TSS7965";
chr1	Cufflinks	exon	180326970	180328231	.	-	.	gene_id "XLOC_005464"; transcript_id "TCONS_00011150"; exon_number "1"; oId "CUFF.22086.1"; tss_id "TSS8021";
chr1	Cufflinks	exon	180330485	180330550	.	-	.	gene_id "XLOC_005464"; transcript_id "TCONS_00011150"; exon_number "2"; oId "CUFF.22086.1"; tss_id "TSS8021";
chr1	Cufflinks	exon	180531426	180532515	.	-	.	gene_id "XLOC_005469"; transcript_id "TCONS_00011157"; exon_number "1"; oId "CUFF.21923.2"; tss_id "TSS8026";
chr1	Cufflinks	exon	180542230	180542244	.	-	.	gene_id "XLOC_005469"; transcript_id "TCONS_00011157"; exon_number "2"; oId "CUFF.21923.2"; tss_id "TSS8026";
chr1	Cufflinks	exon	180743210	180743724	.	-	.	gene_id "XLOC_005473"; transcript_id "TCONS_00011163"; exon_number "1"; oId "CUFF.22073.1"; tss_id "TSS8032";
chr1	Cufflinks	exon	180755465	180755836	.	-	.	gene_id "XLOC_005473"; transcript_id "TCONS_00011163"; exon_number "2"; oId "CUFF.22073.1"; tss_id "TSS8032";
chr1	Cufflinks	exon	180760732	180763920	.	-	.	gene_id "XLOC_005474"; transcript_id "TCONS_00011166"; exon_number "1"; oId "CUFF.22017.1"; tss_id "TSS8035";
chr1	Cufflinks	exon	180768481	180768856	.	-	.	gene_id "XLOC_005474"; transcript_id "TCONS_00011166"; exon_number "2"; oId "CUFF.22017.1"; tss_id "TSS8035";
chr1	Cufflinks	exon	180777085	180777616	.	-	.	gene_id "XLOC_005475"; transcript_id "TCONS_00011170"; exon_number "1"; oId "CUFF.21997.3"; tss_id "TSS8036";
chr1	Cufflinks	exon	180777701	180780223	.	-	.	gene_id "XLOC_005475"; transcript_id "TCONS_00011170"; exon_number "2"; oId "CUFF.21997.3"; tss_id "TSS8036";
chr1	Cufflinks	exon	180952064	180952382	.	-	.	gene_id "XLOC_005486"; transcript_id "TCONS_00011207"; exon_number "1"; oId "CUFF.22318.1"; tss_id "TSS8054";
chr1	Cufflinks	exon	180952852	180953013	.	-	.	gene_id "XLOC_005486"; transcript_id "TCONS_00011207"; exon_number "2"; oId "CUFF.22318.1"; tss_id "TSS8054";
chr1	Cufflinks	exon	180957988	180958149	.	-	.	gene_id "XLOC_005486"; transcript_id "TCONS_00011207"; exon_number "3"; oId "CUFF.22318.1"; tss_id "TSS8054";
chr1	Cufflinks	exon	181250344	181256213	.	-	.	gene_id "XLOC_005498"; transcript_id "TCONS_00011234"; exon_number "1"; oId "CUFF.22125.4"; tss_id "TSS8075";
chr1	Cufflinks	exon	181257056	181258023	.	-	.	gene_id "XLOC_005498"; transcript_id "TCONS_00011234"; exon_number "2"; oId "CUFF.22125.4"; tss_id "TSS8075";
chr1	Cufflinks	exon	181282071	181283279	.	-	.	gene_id "XLOC_005499"; transcript_id "TCONS_00011239"; exon_number "1"; oId "CUFF.22122.2"; tss_id "TSS8077";
chr1	Cufflinks	exon	181283863	181284204	.	-	.	gene_id "XLOC_005499"; transcript_id "TCONS_00011239"; exon_number "2"; oId "CUFF.22122.2"; tss_id "TSS8077";
chr1	Cufflinks	exon	181851118	181852818	.	-	.	gene_id "XLOC_005506"; transcript_id "TCONS_00011256"; exon_number "1"; oId "CUFF.22191.2"; tss_id "TSS8091";
chr1	Cufflinks	exon	181853092	181860759	.	-	.	gene_id "XLOC_005506"; transcript_id "TCONS_00011256"; exon_number "2"; oId "CUFF.22191.2"; tss_id "TSS8091";
chr1	Cufflinks	exon	185355383	185359869	.	-	.	gene_id "XLOC_005566"; transcript_id "TCONS_00011394"; exon_number "1"; oId "CUFF.22884.1"; tss_id "TSS8189";
chr1	Cufflinks	exon	185362576	185362865	.	-	.	gene_id "XLOC_005566"; transcript_id "TCONS_00011394"; exon_number "2"; oId "CUFF.22884.1"; tss_id "TSS8189";
chr1	Cufflinks	exon	189833141	189834918	.	-	.	gene_id "XLOC_005597"; transcript_id "TCONS_00011471"; exon_number "1"; oId "CUFF.23493.1"; tss_id "TSS8238";
chr1	Cufflinks	exon	189836258	189836620	.	-	.	gene_id "XLOC_005597"; transcript_id "TCONS_00011471"; exon_number "2"; oId "CUFF.23493.1"; tss_id "TSS8238";
chr1	Cufflinks	exon	191037788	191039678	.	-	.	gene_id "XLOC_005610"; transcript_id "TCONS_00011509"; exon_number "1"; oId "CUFF.23288.1"; tss_id "TSS8261";
chr1	Cufflinks	exon	191043895	191044772	.	-	.	gene_id "XLOC_005610"; transcript_id "TCONS_00011509"; exon_number "2"; oId "CUFF.23288.1"; tss_id "TSS8261";
chr1	Cufflinks	exon	191398660	191400468	.	-	.	gene_id "XLOC_005626"; transcript_id "TCONS_00011545"; exon_number "1"; oId "CUFF.23537.7"; tss_id "TSS8285";
chr1	Cufflinks	exon	191402661	191403272	.	-	.	gene_id "XLOC_005626"; transcript_id "TCONS_00011545"; exon_number "2"; oId "CUFF.23537.7"; tss_id "TSS8285";
chr1	Cufflinks	exon	191817007	191818115	.	-	.	gene_id "XLOC_005638"; transcript_id "TCONS_00011564"; exon_number "1"; oId "CUFF.23477.1"; tss_id "TSS8298";
chr1	Cufflinks	exon	191818722	191821993	.	-	.	gene_id "XLOC_005638"; transcript_id "TCONS_00011564"; exon_number "2"; oId "CUFF.23477.1"; tss_id "TSS8298";
chr1	Cufflinks	exon	191986128	191987025	.	-	.	gene_id "XLOC_005643"; transcript_id "TCONS_00011578"; exon_number "1"; oId "CUFF.23489.3"; tss_id "TSS8308";
chr1	Cufflinks	exon	191989082	191993053	.	-	.	gene_id "XLOC_005643"; transcript_id "TCONS_00011578"; exon_number "2"; oId "CUFF.23489.3"; tss_id "TSS8308";
chr1	Cufflinks	exon	191993148	191996696	.	-	.	gene_id "XLOC_005643"; transcript_id "TCONS_00011578"; exon_number "3"; oId "CUFF.23489.3"; tss_id "TSS8308";
chr10	Cufflinks	exon	4386834	4395092	.	+	.	gene_id "XLOC_016189"; transcript_id "TCONS_00022229"; exon_number "1"; oId "CUFF.24247.1"; tss_id "TSS18915";
chr10	Cufflinks	exon	4395169	4410982	.	+	.	gene_id "XLOC_016189"; transcript_id "TCONS_00022229"; exon_number "2"; oId "CUFF.24247.1"; tss_id "TSS18915";
chr10	Cufflinks	exon	4421202	4431811	.	+	.	gene_id "XLOC_016189"; transcript_id "TCONS_00022229"; exon_number "3"; oId "CUFF.24247.1"; tss_id "TSS18915";
chr10	Cufflinks	exon	5717716	5718516	.	+	.	gene_id "XLOC_016199"; transcript_id "TCONS_00022262"; exon_number "1"; oId "CUFF.24080.2"; tss_id "TSS18938";
chr10	Cufflinks	exon	5723791	5726683	.	+	.	gene_id "XLOC_016199"; transcript_id "TCONS_00022262"; exon_number "2"; oId "CUFF.24080.2"; tss_id "TSS18938";
chr10	Cufflinks	exon	7212310	7212443	.	+	.	gene_id "XLOC_016208"; transcript_id "TCONS_00022290"; exon_number "1"; oId "CUFF.24250.2"; tss_id "TSS18951";
chr10	Cufflinks	exon	7214828	7215612	.	+	.	gene_id "XLOC_016208"; transcript_id "TCONS_00022290"; exon_number "2"; oId "CUFF.24250.2"; tss_id "TSS18951";
chr10	Cufflinks	exon	7212310	7212444	.	+	.	gene_id "XLOC_016208"; transcript_id "TCONS_00022289"; exon_number "1"; oId "CUFF.24250.1"; tss_id "TSS18951";
chr10	Cufflinks	exon	7214829	7215612	.	+	.	gene_id "XLOC_016208"; transcript_id "TCONS_00022289"; exon_number "2"; oId "CUFF.24250.1"; tss_id "TSS18951";
chr10	Cufflinks	exon	18229899	18235104	.	+	.	gene_id "XLOC_016327"; transcript_id "TCONS_00022513"; exon_number "1"; oId "CUFF.25782.1"; tss_id "TSS19108";
chr10	Cufflinks	exon	18235527	18239805	.	+	.	gene_id "XLOC_016327"; transcript_id "TCONS_00022513"; exon_number "2"; oId "CUFF.25782.1"; tss_id "TSS19108";
chr10	Cufflinks	exon	18239881	18243671	.	+	.	gene_id "XLOC_016327"; transcript_id "TCONS_00022513"; exon_number "3"; oId "CUFF.25782.1"; tss_id "TSS19108";
chr10	Cufflinks	exon	19060189	19062342	.	+	.	gene_id "XLOC_016334"; transcript_id "TCONS_00022537"; exon_number "1"; oId "CUFF.25916.3"; tss_id "TSS19121";
chr10	Cufflinks	exon	19062900	19066130	.	+	.	gene_id "XLOC_016334"; transcript_id "TCONS_00022537"; exon_number "2"; oId "CUFF.25916.3"; tss_id "TSS19121";
chr10	Cufflinks	exon	19494570	19494791	.	+	.	gene_id "XLOC_016337"; transcript_id "TCONS_00022544"; exon_number "1"; oId "CUFF.26061.1"; tss_id "TSS19126";
chr10	Cufflinks	exon	19502023	19502101	.	+	.	gene_id "XLOC_016337"; transcript_id "TCONS_00022544"; exon_number "2"; oId "CUFF.26061.1"; tss_id "TSS19126";
chr10	Cufflinks	exon	19503081	19503392	.	+	.	gene_id "XLOC_016337"; transcript_id "TCONS_00022544"; exon_number "3"; oId "CUFF.26061.1"; tss_id "TSS19126";
chr10	Cufflinks	exon	19506040	19506256	.	+	.	gene_id "XLOC_016337"; transcript_id "TCONS_00022544"; exon_number "4"; oId "CUFF.26061.1"; tss_id "TSS19126";
chr10	Cufflinks	exon	19506791	19507350	.	+	.	gene_id "XLOC_016337"; transcript_id "TCONS_00022544"; exon_number "5"; oId "CUFF.26061.1"; tss_id "TSS19126";
chr10	Cufflinks	exon	19494644	19494791	.	+	.	gene_id "XLOC_016337"; transcript_id "TCONS_00022545"; exon_number "1"; oId "CUFF.26061.2"; tss_id "TSS19126";
chr10	Cufflinks	exon	19506040	19506256	.	+	.	gene_id "XLOC_016337"; transcript_id "TCONS_00022545"; exon_number "2"; oId "CUFF.26061.2"; tss_id "TSS19126";
chr10	Cufflinks	exon	19506791	19507350	.	+	.	gene_id "XLOC_016337"; transcript_id "TCONS_00022545"; exon_number "3"; oId "CUFF.26061.2"; tss_id "TSS19126";
chr10	Cufflinks	exon	19494655	19494791	.	+	.	gene_id "XLOC_016337"; transcript_id "TCONS_00022546"; exon_number "1"; oId "CUFF.26061.3"; tss_id "TSS19126";
chr10	Cufflinks	exon	19502023	19502101	.	+	.	gene_id "XLOC_016337"; transcript_id "TCONS_00022546"; exon_number "2"; oId "CUFF.26061.3"; tss_id "TSS19126";
chr10	Cufflinks	exon	19503081	19503392	.	+	.	gene_id "XLOC_016337"; transcript_id "TCONS_00022546"; exon_number "3"; oId "CUFF.26061.3"; tss_id "TSS19126";
chr10	Cufflinks	exon	19506040	19507350	.	+	.	gene_id "XLOC_016337"; transcript_id "TCONS_00022546"; exon_number "4"; oId "CUFF.26061.3"; tss_id "TSS19126";
chr10	Cufflinks	exon	19494699	19495624	.	+	.	gene_id "XLOC_016337"; transcript_id "TCONS_00022548"; exon_number "1"; oId "CUFF.26061.5"; tss_id "TSS19127";
chr10	Cufflinks	exon	19502025	19502101	.	+	.	gene_id "XLOC_016337"; transcript_id "TCONS_00022548"; exon_number "2"; oId "CUFF.26061.5"; tss_id "TSS19127";
chr10	Cufflinks	exon	19503081	19503392	.	+	.	gene_id "XLOC_016337"; transcript_id "TCONS_00022548"; exon_number "3"; oId "CUFF.26061.5"; tss_id "TSS19127";
chr10	Cufflinks	exon	19506040	19506256	.	+	.	gene_id "XLOC_016337"; transcript_id "TCONS_00022548"; exon_number "4"; oId "CUFF.26061.5"; tss_id "TSS19127";
chr10	Cufflinks	exon	19506791	19507350	.	+	.	gene_id "XLOC_016337"; transcript_id "TCONS_00022548"; exon_number "5"; oId "CUFF.26061.5"; tss_id "TSS19127";
chr10	Cufflinks	exon	19494699	19495622	.	+	.	gene_id "XLOC_016337"; transcript_id "TCONS_00022547"; exon_number "1"; oId "CUFF.26061.4"; tss_id "TSS19127";
chr10	Cufflinks	exon	19502023	19503392	.	+	.	gene_id "XLOC_016337"; transcript_id "TCONS_00022547"; exon_number "2"; oId "CUFF.26061.4"; tss_id "TSS19127";
chr10	Cufflinks	exon	19506040	19506256	.	+	.	gene_id "XLOC_016337"; transcript_id "TCONS_00022547"; exon_number "3"; oId "CUFF.26061.4"; tss_id "TSS19127";
chr10	Cufflinks	exon	19506791	19507350	.	+	.	gene_id "XLOC_016337"; transcript_id "TCONS_00022547"; exon_number "4"; oId "CUFF.26061.4"; tss_id "TSS19127";
chr10	Cufflinks	exon	19494739	19494791	.	+	.	gene_id "XLOC_016337"; transcript_id "TCONS_00022549"; exon_number "1"; oId "CUFF.26061.6"; tss_id "TSS19127";
chr10	Cufflinks	exon	19502023	19502102	.	+	.	gene_id "XLOC_016337"; transcript_id "TCONS_00022549"; exon_number "2"; oId "CUFF.26061.6"; tss_id "TSS19127";
chr10	Cufflinks	exon	19503082	19503392	.	+	.	gene_id "XLOC_016337"; transcript_id "TCONS_00022549"; exon_number "3"; oId "CUFF.26061.6"; tss_id "TSS19127";
chr10	Cufflinks	exon	19506040	19506256	.	+	.	gene_id "XLOC_016337"; transcript_id "TCONS_00022549"; exon_number "4"; oId "CUFF.26061.6"; tss_id "TSS19127";
chr10	Cufflinks	exon	19506791	19507350	.	+	.	gene_id "XLOC_016337"; transcript_id "TCONS_00022549"; exon_number "5"; oId "CUFF.26061.6"; tss_id "TSS19127";
chr10	Cufflinks	exon	19494795	19495622	.	+	.	gene_id "XLOC_016337"; transcript_id "TCONS_00022550"; exon_number "1"; oId "CUFF.26061.7"; tss_id "TSS19127";
chr10	Cufflinks	exon	19502023	19502101	.	+	.	gene_id "XLOC_016337"; transcript_id "TCONS_00022550"; exon_number "2"; oId "CUFF.26061.7"; tss_id "TSS19127";
chr10	Cufflinks	exon	19503081	19503392	.	+	.	gene_id "XLOC_016337"; transcript_id "TCONS_00022550"; exon_number "3"; oId "CUFF.26061.7"; tss_id "TSS19127";
chr10	Cufflinks	exon	19506040	19506257	.	+	.	gene_id "XLOC_016337"; transcript_id "TCONS_00022550"; exon_number "4"; oId "CUFF.26061.7"; tss_id "TSS19127";
chr10	Cufflinks	exon	19506792	19507350	.	+	.	gene_id "XLOC_016337"; transcript_id "TCONS_00022550"; exon_number "5"; oId "CUFF.26061.7"; tss_id "TSS19127";
chr10	Cufflinks	exon	19501349	19502101	.	+	.	gene_id "XLOC_016337"; transcript_id "TCONS_00022552"; exon_number "1"; oId "CUFF.26061.9"; tss_id "TSS19128";
chr10	Cufflinks	exon	19503081	19503392	.	+	.	gene_id "XLOC_016337"; transcript_id "TCONS_00022552"; exon_number "2"; oId "CUFF.26061.9"; tss_id "TSS19128";
chr10	Cufflinks	exon	19506040	19506256	.	+	.	gene_id "XLOC_016337"; transcript_id "TCONS_00022552"; exon_number "3"; oId "CUFF.26061.9"; tss_id "TSS19128";
chr10	Cufflinks	exon	19506791	19507350	.	+	.	gene_id "XLOC_016337"; transcript_id "TCONS_00022552"; exon_number "4"; oId "CUFF.26061.9"; tss_id "TSS19128";
chr10	Cufflinks	exon	19501349	19502102	.	+	.	gene_id "XLOC_016337"; transcript_id "TCONS_00022551"; exon_number "1"; oId "CUFF.26061.8"; tss_id "TSS19128";
chr10	Cufflinks	exon	19503082	19503392	.	+	.	gene_id "XLOC_016337"; transcript_id "TCONS_00022551"; exon_number "2"; oId "CUFF.26061.8"; tss_id "TSS19128";
chr10	Cufflinks	exon	19506040	19506256	.	+	.	gene_id "XLOC_016337"; transcript_id "TCONS_00022551"; exon_number "3"; oId "CUFF.26061.8"; tss_id "TSS19128";
chr10	Cufflinks	exon	19506791	19507350	.	+	.	gene_id "XLOC_016337"; transcript_id "TCONS_00022551"; exon_number "4"; oId "CUFF.26061.8"; tss_id "TSS19128";
chr10	Cufflinks	exon	19505157	19506256	.	+	.	gene_id "XLOC_016337"; transcript_id "TCONS_00022554"; exon_number "1"; oId "CUFF.26061.11"; tss_id "TSS19130";
chr10	Cufflinks	exon	19506791	19507350	.	+	.	gene_id "XLOC_016337"; transcript_id "TCONS_00022554"; exon_number "2"; oId "CUFF.26061.11"; tss_id "TSS19130";
chr10	Cufflinks	exon	21145094	21145361	.	+	.	gene_id "XLOC_016366"; transcript_id "TCONS_00022618"; exon_number "1"; oId "CUFF.26224.1"; tss_id "TSS19171";
chr10	Cufflinks	exon	21146154	21146295	.	+	.	gene_id "XLOC_016366"; transcript_id "TCONS_00022618"; exon_number "2"; oId "CUFF.26224.1"; tss_id "TSS19171";
chr10	Cufflinks	exon	21152601	21154374	.	+	.	gene_id "XLOC_016366"; transcript_id "TCONS_00022618"; exon_number "3"; oId "CUFF.26224.1"; tss_id "TSS19171";
chr10	Cufflinks	exon	21168642	21168891	.	+	.	gene_id "XLOC_016368"; transcript_id "TCONS_00022621"; exon_number "1"; oId "CUFF.26104.2"; tss_id "TSS19173";
chr10	Cufflinks	exon	21169008	21173122	.	+	.	gene_id "XLOC_016368"; transcript_id "TCONS_00022621"; exon_number "2"; oId "CUFF.26104.2"; tss_id "TSS19173";
chr10	Cufflinks	exon	21185186	21187140	.	+	.	gene_id "XLOC_016369"; transcript_id "TCONS_00022623"; exon_number "1"; oId "CUFF.26110.1"; tss_id "TSS19174";
chr10	Cufflinks	exon	21188218	21189656	.	+	.	gene_id "XLOC_016369"; transcript_id "TCONS_00022623"; exon_number "2"; oId "CUFF.26110.1"; tss_id "TSS19174";
chr10	Cufflinks	exon	21186910	21187142	.	+	.	gene_id "XLOC_016369"; transcript_id "TCONS_00022627"; exon_number "1"; oId "CUFF.26110.5"; tss_id "TSS19177";
chr10	Cufflinks	exon	21188220	21189656	.	+	.	gene_id "XLOC_016369"; transcript_id "TCONS_00022627"; exon_number "2"; oId "CUFF.26110.5"; tss_id "TSS19177";
chr10	Cufflinks	exon	21826744	21830215	.	+	.	gene_id "XLOC_016389"; transcript_id "TCONS_00022665"; exon_number "1"; oId "CUFF.26327.2"; tss_id "TSS19206";
chr10	Cufflinks	exon	21830261	21830837	.	+	.	gene_id "XLOC_016389"; transcript_id "TCONS_00022665"; exon_number "2"; oId "CUFF.26327.2"; tss_id "TSS19206";
chr10	Cufflinks	exon	21831260	21832298	.	+	.	gene_id "XLOC_016389"; transcript_id "TCONS_00022665"; exon_number "3"; oId "CUFF.26327.2"; tss_id "TSS19206";
chr10	Cufflinks	exon	21826744	21830838	.	+	.	gene_id "XLOC_016389"; transcript_id "TCONS_00022664"; exon_number "1"; oId "CUFF.26327.1"; tss_id "TSS19206";
chr10	Cufflinks	exon	21831261	21832298	.	+	.	gene_id "XLOC_016389"; transcript_id "TCONS_00022664"; exon_number "2"; oId "CUFF.26327.1"; tss_id "TSS19206";
chr10	Cufflinks	exon	22074237	22074550	.	+	.	gene_id "XLOC_016393"; transcript_id "TCONS_00022678"; exon_number "1"; oId "CUFF.26355.1"; tss_id "TSS19216";
chr10	Cufflinks	exon	22076415	22076653	.	+	.	gene_id "XLOC_016393"; transcript_id "TCONS_00022678"; exon_number "2"; oId "CUFF.26355.1"; tss_id "TSS19216";
chr10	Cufflinks	exon	22079345	22079461	.	+	.	gene_id "XLOC_016393"; transcript_id "TCONS_00022678"; exon_number "3"; oId "CUFF.26355.1"; tss_id "TSS19216";
chr10	Cufflinks	exon	22100519	22102259	.	+	.	gene_id "XLOC_016393"; transcript_id "TCONS_00022678"; exon_number "4"; oId "CUFF.26355.1"; tss_id "TSS19216";
chr10	Cufflinks	exon	22212205	22212918	.	+	.	gene_id "XLOC_016396"; transcript_id "TCONS_00022691"; exon_number "1"; oId "CUFF.27597.1"; tss_id "TSS19225";
chr10	Cufflinks	exon	22213029	22218754	.	+	.	gene_id "XLOC_016396"; transcript_id "TCONS_00022691"; exon_number "2"; oId "CUFF.27597.1"; tss_id "TSS19225";
chr10	Cufflinks	exon	22306702	22306864	.	+	.	gene_id "XLOC_016398"; transcript_id "TCONS_00022696"; exon_number "1"; oId "CUFF.27617.1"; tss_id "TSS19228";
chr10	Cufflinks	exon	22307167	22307298	.	+	.	gene_id "XLOC_016398"; transcript_id "TCONS_00022696"; exon_number "2"; oId "CUFF.27617.1"; tss_id "TSS19228";
chr10	Cufflinks	exon	22308705	22312944	.	+	.	gene_id "XLOC_016398"; transcript_id "TCONS_00022696"; exon_number "3"; oId "CUFF.27617.1"; tss_id "TSS19228";
chr10	Cufflinks	exon	22306702	22306864	.	+	.	gene_id "XLOC_016398"; transcript_id "TCONS_00022697"; exon_number "1"; oId "CUFF.27617.3"; tss_id "TSS19228";
chr10	Cufflinks	exon	22307167	22307298	.	+	.	gene_id "XLOC_016398"; transcript_id "TCONS_00022697"; exon_number "2"; oId "CUFF.27617.3"; tss_id "TSS19228";
chr10	Cufflinks	exon	22321057	22321765	.	+	.	gene_id "XLOC_016398"; transcript_id "TCONS_00022697"; exon_number "3"; oId "CUFF.27617.3"; tss_id "TSS19228";
chr10	Cufflinks	exon	22306702	22306864	.	+	.	gene_id "XLOC_016398"; transcript_id "TCONS_00022698"; exon_number "1"; oId "CUFF.27617.2"; tss_id "TSS19228";
chr10	Cufflinks	exon	22307167	22307298	.	+	.	gene_id "XLOC_016398"; transcript_id "TCONS_00022698"; exon_number "2"; oId "CUFF.27617.2"; tss_id "TSS19228";
chr10	Cufflinks	exon	22337618	22337809	.	+	.	gene_id "XLOC_016398"; transcript_id "TCONS_00022698"; exon_number "3"; oId "CUFF.27617.2"; tss_id "TSS19228";
chr10	Cufflinks	exon	22343385	22347051	.	+	.	gene_id "XLOC_016398"; transcript_id "TCONS_00022698"; exon_number "4"; oId "CUFF.27617.2"; tss_id "TSS19228";
chr10	Cufflinks	exon	22306704	22306864	.	+	.	gene_id "XLOC_016398"; transcript_id "TCONS_00022699"; exon_number "1"; oId "CUFF.27617.4"; tss_id "TSS19228";
chr10	Cufflinks	exon	22307167	22307298	.	+	.	gene_id "XLOC_016398"; transcript_id "TCONS_00022699"; exon_number "2"; oId "CUFF.27617.4"; tss_id "TSS19228";
chr10	Cufflinks	exon	22307417	22312944	.	+	.	gene_id "XLOC_016398"; transcript_id "TCONS_00022699"; exon_number "3"; oId "CUFF.27617.4"; tss_id "TSS19228";
chr10	Cufflinks	exon	22741517	22741554	.	+	.	gene_id "XLOC_016408"; transcript_id "TCONS_00022716"; exon_number "1"; oId "CUFF.26386.1"; tss_id "TSS19241";
chr10	Cufflinks	exon	22791569	22792536	.	+	.	gene_id "XLOC_016408"; transcript_id "TCONS_00022716"; exon_number "2"; oId "CUFF.26386.1"; tss_id "TSS19241";
chr10	Cufflinks	exon	23522920	23522981	.	+	.	gene_id "XLOC_016414"; transcript_id "TCONS_00022725"; exon_number "1"; oId "CUFF.26652.3"; tss_id "TSS19248";
chr10	Cufflinks	exon	23785181	23789366	.	+	.	gene_id "XLOC_016414"; transcript_id "TCONS_00022725"; exon_number "2"; oId "CUFF.26652.3"; tss_id "TSS19248";
chr10	Cufflinks	exon	23522920	23522986	.	+	.	gene_id "XLOC_016414"; transcript_id "TCONS_00022724"; exon_number "1"; oId "CUFF.26652.2"; tss_id "TSS19248";
chr10	Cufflinks	exon	23785201	23789366	.	+	.	gene_id "XLOC_016414"; transcript_id "TCONS_00022724"; exon_number "2"; oId "CUFF.26652.2"; tss_id "TSS19248";
chr10	Cufflinks	exon	23522920	23522986	.	+	.	gene_id "XLOC_016414"; transcript_id "TCONS_00022723"; exon_number "1"; oId "CUFF.26652.1"; tss_id "TSS19248";
chr10	Cufflinks	exon	23785181	23789366	.	+	.	gene_id "XLOC_016414"; transcript_id "TCONS_00022723"; exon_number "2"; oId "CUFF.26652.1"; tss_id "TSS19248";
chr10	Cufflinks	exon	28887467	28887635	.	+	.	gene_id "XLOC_016469"; transcript_id "TCONS_00022835"; exon_number "1"; oId "CUFF.28565.1"; tss_id "TSS19323";
chr10	Cufflinks	exon	28888127	28888367	.	+	.	gene_id "XLOC_016469"; transcript_id "TCONS_00022835"; exon_number "2"; oId "CUFF.28565.1"; tss_id "TSS19323";
chr10	Cufflinks	exon	28894716	28902719	.	+	.	gene_id "XLOC_016469"; transcript_id "TCONS_00022835"; exon_number "3"; oId "CUFF.28565.1"; tss_id "TSS19323";
chr10	Cufflinks	exon	29698483	29699092	.	+	.	gene_id "XLOC_016482"; transcript_id "TCONS_00022853"; exon_number "1"; oId "CUFF.27406.2"; tss_id "TSS19339";
chr10	Cufflinks	exon	29699298	29699722	.	+	.	gene_id "XLOC_016482"; transcript_id "TCONS_00022853"; exon_number "2"; oId "CUFF.27406.2"; tss_id "TSS19339";
chr10	Cufflinks	exon	29698734	29699115	.	+	.	gene_id "XLOC_016482"; transcript_id "TCONS_00022854"; exon_number "1"; oId "CUFF.27406.3"; tss_id "TSS19340";
chr10	Cufflinks	exon	29699234	29699722	.	+	.	gene_id "XLOC_016482"; transcript_id "TCONS_00022854"; exon_number "2"; oId "CUFF.27406.3"; tss_id "TSS19340";
chr10	Cufflinks	exon	29698735	29699141	.	+	.	gene_id "XLOC_016482"; transcript_id "TCONS_00022855"; exon_number "1"; oId "CUFF.27406.4"; tss_id "TSS19340";
chr10	Cufflinks	exon	29699249	29699722	.	+	.	gene_id "XLOC_016482"; transcript_id "TCONS_00022855"; exon_number "2"; oId "CUFF.27406.4"; tss_id "TSS19340";
chr10	Cufflinks	exon	30170118	30173429	.	+	.	gene_id "XLOC_016486"; transcript_id "TCONS_00022861"; exon_number "1"; oId "CUFF.27475.1"; tss_id "TSS19347";
chr10	Cufflinks	exon	30183426	30184938	.	+	.	gene_id "XLOC_016486"; transcript_id "TCONS_00022861"; exon_number "2"; oId "CUFF.27475.1"; tss_id "TSS19347";
chr10	Cufflinks	exon	37139402	37140745	.	+	.	gene_id "XLOC_016539"; transcript_id "TCONS_00022939"; exon_number "1"; oId "CUFF.28454.1"; tss_id "TSS19413";
chr10	Cufflinks	exon	37148877	37149006	.	+	.	gene_id "XLOC_016539"; transcript_id "TCONS_00022939"; exon_number "2"; oId "CUFF.28454.1"; tss_id "TSS19413";
chr10	Cufflinks	exon	37150487	37156026	.	+	.	gene_id "XLOC_016539"; transcript_id "TCONS_00022939"; exon_number "3"; oId "CUFF.28454.1"; tss_id "TSS19413";
chr10	Cufflinks	exon	40281195	40283123	.	+	.	gene_id "XLOC_016571"; transcript_id "TCONS_00023011"; exon_number "1"; oId "CUFF.28517.4"; tss_id "TSS19463";
chr10	Cufflinks	exon	40283430	40291958	.	+	.	gene_id "XLOC_016571"; transcript_id "TCONS_00023011"; exon_number "2"; oId "CUFF.28517.4"; tss_id "TSS19463";
chr10	Cufflinks	exon	40281347	40283122	.	+	.	gene_id "XLOC_016571"; transcript_id "TCONS_00023013"; exon_number "1"; oId "CUFF.28517.6"; tss_id "TSS19464";
chr10	Cufflinks	exon	40284129	40291958	.	+	.	gene_id "XLOC_016571"; transcript_id "TCONS_00023013"; exon_number "2"; oId "CUFF.28517.6"; tss_id "TSS19464";
chr10	Cufflinks	exon	40281347	40283123	.	+	.	gene_id "XLOC_016571"; transcript_id "TCONS_00023012"; exon_number "1"; oId "CUFF.28517.5"; tss_id "TSS19464";
chr10	Cufflinks	exon	40284130	40291958	.	+	.	gene_id "XLOC_016571"; transcript_id "TCONS_00023012"; exon_number "2"; oId "CUFF.28517.5"; tss_id "TSS19464";
chr10	Cufflinks	exon	42703141	42705510	.	+	.	gene_id "XLOC_016625"; transcript_id "TCONS_00023096"; exon_number "1"; oId "CUFF.28898.1"; tss_id "TSS19534";
chr10	Cufflinks	exon	42705725	42713861	.	+	.	gene_id "XLOC_016625"; transcript_id "TCONS_00023096"; exon_number "2"; oId "CUFF.28898.1"; tss_id "TSS19534";
chr10	Cufflinks	exon	43034919	43035153	.	+	.	gene_id "XLOC_016632"; transcript_id "TCONS_00023119"; exon_number "1"; oId "CUFF.28918.1"; tss_id "TSS19553";
chr10	Cufflinks	exon	43047883	43048005	.	+	.	gene_id "XLOC_016632"; transcript_id "TCONS_00023119"; exon_number "2"; oId "CUFF.28918.1"; tss_id "TSS19553";
chr10	Cufflinks	exon	43049006	43055123	.	+	.	gene_id "XLOC_016632"; transcript_id "TCONS_00023119"; exon_number "3"; oId "CUFF.28918.1"; tss_id "TSS19553";
chr10	Cufflinks	exon	43034978	43035153	.	+	.	gene_id "XLOC_016632"; transcript_id "TCONS_00023120"; exon_number "1"; oId "CUFF.28918.2"; tss_id "TSS19553";
chr10	Cufflinks	exon	43047883	43048005	.	+	.	gene_id "XLOC_016632"; transcript_id "TCONS_00023120"; exon_number "2"; oId "CUFF.28918.2"; tss_id "TSS19553";
chr10	Cufflinks	exon	43049003	43055123	.	+	.	gene_id "XLOC_016632"; transcript_id "TCONS_00023120"; exon_number "3"; oId "CUFF.28918.2"; tss_id "TSS19553";
chr10	Cufflinks	exon	43034995	43035153	.	+	.	gene_id "XLOC_016632"; transcript_id "TCONS_00023121"; exon_number "1"; oId "CUFF.28918.3"; tss_id "TSS19553";
chr10	Cufflinks	exon	43047883	43055123	.	+	.	gene_id "XLOC_016632"; transcript_id "TCONS_00023121"; exon_number "2"; oId "CUFF.28918.3"; tss_id "TSS19553";
chr10	Cufflinks	exon	43654200	43659488	.	+	.	gene_id "XLOC_016648"; transcript_id "TCONS_00023144"; exon_number "1"; oId "CUFF.28870.1"; tss_id "TSS19573";
chr10	Cufflinks	exon	43660296	43661930	.	+	.	gene_id "XLOC_016648"; transcript_id "TCONS_00023144"; exon_number "2"; oId "CUFF.28870.1"; tss_id "TSS19573";
chr10	Cufflinks	exon	43662292	43662397	.	+	.	gene_id "XLOC_016648"; transcript_id "TCONS_00023144"; exon_number "3"; oId "CUFF.28870.1"; tss_id "TSS19573";
chr10	Cufflinks	exon	43663650	43671846	.	+	.	gene_id "XLOC_016648"; transcript_id "TCONS_00023144"; exon_number "4"; oId "CUFF.28870.1"; tss_id "TSS19573";
chr10	Cufflinks	exon	43705101	43706947	.	+	.	gene_id "XLOC_016652"; transcript_id "TCONS_00023150"; exon_number "1"; oId "CUFF.29166.3"; tss_id "TSS19577";
chr10	Cufflinks	exon	43707971	43709670	.	+	.	gene_id "XLOC_016652"; transcript_id "TCONS_00023150"; exon_number "2"; oId "CUFF.29166.3"; tss_id "TSS19577";
chr10	Cufflinks	exon	43722630	43722892	.	+	.	gene_id "XLOC_016652"; transcript_id "TCONS_00023150"; exon_number "3"; oId "CUFF.29166.3"; tss_id "TSS19577";
chr10	Cufflinks	exon	43724664	43729335	.	+	.	gene_id "XLOC_016652"; transcript_id "TCONS_00023150"; exon_number "4"; oId "CUFF.29166.3"; tss_id "TSS19577";
chr10	Cufflinks	exon	43722920	43723719	.	+	.	gene_id "XLOC_016652"; transcript_id "TCONS_00023153"; exon_number "1"; oId "CUFF.29166.5"; tss_id "TSS19579";
chr10	Cufflinks	exon	43724664	43724779	.	+	.	gene_id "XLOC_016652"; transcript_id "TCONS_00023153"; exon_number "2"; oId "CUFF.29166.5"; tss_id "TSS19579";
chr10	Cufflinks	exon	43726476	43729335	.	+	.	gene_id "XLOC_016652"; transcript_id "TCONS_00023153"; exon_number "3"; oId "CUFF.29166.5"; tss_id "TSS19579";
chr10	Cufflinks	exon	43740494	43743013	.	+	.	gene_id "XLOC_016654"; transcript_id "TCONS_00023156"; exon_number "1"; oId "CUFF.29173.2"; tss_id "TSS19581";
chr10	Cufflinks	exon	43746491	43746537	.	+	.	gene_id "XLOC_016654"; transcript_id "TCONS_00023156"; exon_number "2"; oId "CUFF.29173.2"; tss_id "TSS19581";
chr10	Cufflinks	exon	43757282	43758069	.	+	.	gene_id "XLOC_016654"; transcript_id "TCONS_00023156"; exon_number "3"; oId "CUFF.29173.2"; tss_id "TSS19581";
chr10	Cufflinks	exon	43759196	43766495	.	+	.	gene_id "XLOC_016654"; transcript_id "TCONS_00023156"; exon_number "4"; oId "CUFF.29173.2"; tss_id "TSS19581";
chr10	Cufflinks	exon	43766767	43766950	.	+	.	gene_id "XLOC_016654"; transcript_id "TCONS_00023156"; exon_number "5"; oId "CUFF.29173.2"; tss_id "TSS19581";
chr10	Cufflinks	exon	43767983	43770743	.	+	.	gene_id "XLOC_016654"; transcript_id "TCONS_00023156"; exon_number "6"; oId "CUFF.29173.2"; tss_id "TSS19581";
chr10	Cufflinks	exon	43742785	43743013	.	+	.	gene_id "XLOC_016654"; transcript_id "TCONS_00023157"; exon_number "1"; oId "CUFF.29173.3"; tss_id "TSS19582";
chr10	Cufflinks	exon	43746491	43746655	.	+	.	gene_id "XLOC_016654"; transcript_id "TCONS_00023157"; exon_number "2"; oId "CUFF.29173.3"; tss_id "TSS19582";
chr10	Cufflinks	exon	43757281	43766801	.	+	.	gene_id "XLOC_016654"; transcript_id "TCONS_00023157"; exon_number "3"; oId "CUFF.29173.3"; tss_id "TSS19582";
chr10	Cufflinks	exon	43767983	43768258	.	+	.	gene_id "XLOC_016654"; transcript_id "TCONS_00023157"; exon_number "4"; oId "CUFF.29173.3"; tss_id "TSS19582";
chr10	Cufflinks	exon	43773604	43778031	.	+	.	gene_id "XLOC_016654"; transcript_id "TCONS_00023157"; exon_number "5"; oId "CUFF.29173.3"; tss_id "TSS19582";
chr10	Cufflinks	exon	43742792	43747778	.	+	.	gene_id "XLOC_016654"; transcript_id "TCONS_00023163"; exon_number "1"; oId "CUFF.29173.9"; tss_id "TSS19582";
chr10	Cufflinks	exon	43757281	43757779	.	+	.	gene_id "XLOC_016654"; transcript_id "TCONS_00023163"; exon_number "2"; oId "CUFF.29173.9"; tss_id "TSS19582";
chr10	Cufflinks	exon	43763497	43770743	.	+	.	gene_id "XLOC_016654"; transcript_id "TCONS_00023163"; exon_number "3"; oId "CUFF.29173.9"; tss_id "TSS19582";
chr10	Cufflinks	exon	43742792	43747778	.	+	.	gene_id "XLOC_016654"; transcript_id "TCONS_00023160"; exon_number "1"; oId "CUFF.29173.5"; tss_id "TSS19582";
chr10	Cufflinks	exon	43766191	43770743	.	+	.	gene_id "XLOC_016654"; transcript_id "TCONS_00023160"; exon_number "2"; oId "CUFF.29173.5"; tss_id "TSS19582";
chr10	Cufflinks	exon	43742792	43746655	.	+	.	gene_id "XLOC_016654"; transcript_id "TCONS_00023159"; exon_number "1"; oId "CUFF.29173.4"; tss_id "TSS19582";
chr10	Cufflinks	exon	43747594	43747778	.	+	.	gene_id "XLOC_016654"; transcript_id "TCONS_00023159"; exon_number "2"; oId "CUFF.29173.4"; tss_id "TSS19582";
chr10	Cufflinks	exon	43757281	43757779	.	+	.	gene_id "XLOC_016654"; transcript_id "TCONS_00023159"; exon_number "3"; oId "CUFF.29173.4"; tss_id "TSS19582";
chr10	Cufflinks	exon	43763497	43766495	.	+	.	gene_id "XLOC_016654"; transcript_id "TCONS_00023159"; exon_number "4"; oId "CUFF.29173.4"; tss_id "TSS19582";
chr10	Cufflinks	exon	43766767	43770743	.	+	.	gene_id "XLOC_016654"; transcript_id "TCONS_00023159"; exon_number "5"; oId "CUFF.29173.4"; tss_id "TSS19582";
chr10	Cufflinks	exon	43742792	43746655	.	+	.	gene_id "XLOC_016654"; transcript_id "TCONS_00023158"; exon_number "1"; oId "CUFF.29173.10"; tss_id "TSS19582";
chr10	Cufflinks	exon	43763497	43766496	.	+	.	gene_id "XLOC_016654"; transcript_id "TCONS_00023158"; exon_number "2"; oId "CUFF.29173.10"; tss_id "TSS19582";
chr10	Cufflinks	exon	43766768	43770743	.	+	.	gene_id "XLOC_016654"; transcript_id "TCONS_00023158"; exon_number "3"; oId "CUFF.29173.10"; tss_id "TSS19582";
chr10	Cufflinks	exon	43742792	43746655	.	+	.	gene_id "XLOC_016654"; transcript_id "TCONS_00023164"; exon_number "1"; oId "CUFF.29173.8"; tss_id "TSS19582";
chr10	Cufflinks	exon	43764796	43764953	.	+	.	gene_id "XLOC_016654"; transcript_id "TCONS_00023164"; exon_number "2"; oId "CUFF.29173.8"; tss_id "TSS19582";
chr10	Cufflinks	exon	43766767	43766801	.	+	.	gene_id "XLOC_016654"; transcript_id "TCONS_00023164"; exon_number "3"; oId "CUFF.29173.8"; tss_id "TSS19582";
chr10	Cufflinks	exon	43767983	43768259	.	+	.	gene_id "XLOC_016654"; transcript_id "TCONS_00023164"; exon_number "4"; oId "CUFF.29173.8"; tss_id "TSS19582";
chr10	Cufflinks	exon	43773605	43778031	.	+	.	gene_id "XLOC_016654"; transcript_id "TCONS_00023164"; exon_number "5"; oId "CUFF.29173.8"; tss_id "TSS19582";
chr10	Cufflinks	exon	43746018	43746655	.	+	.	gene_id "XLOC_016654"; transcript_id "TCONS_00023165"; exon_number "1"; oId "CUFF.29173.11"; tss_id "TSS19583";
chr10	Cufflinks	exon	43764760	43764953	.	+	.	gene_id "XLOC_016654"; transcript_id "TCONS_00023165"; exon_number "2"; oId "CUFF.29173.11"; tss_id "TSS19583";
chr10	Cufflinks	exon	43766767	43766801	.	+	.	gene_id "XLOC_016654"; transcript_id "TCONS_00023165"; exon_number "3"; oId "CUFF.29173.11"; tss_id "TSS19583";
chr10	Cufflinks	exon	43767983	43770743	.	+	.	gene_id "XLOC_016654"; transcript_id "TCONS_00023165"; exon_number "4"; oId "CUFF.29173.11"; tss_id "TSS19583";
chr10	Cufflinks	exon	43746545	43746655	.	+	.	gene_id "XLOC_016654"; transcript_id "TCONS_00023170"; exon_number "1"; oId "CUFF.29173.16"; tss_id "TSS19584";
chr10	Cufflinks	exon	43763497	43766495	.	+	.	gene_id "XLOC_016654"; transcript_id "TCONS_00023170"; exon_number "2"; oId "CUFF.29173.16"; tss_id "TSS19584";
chr10	Cufflinks	exon	43766767	43766801	.	+	.	gene_id "XLOC_016654"; transcript_id "TCONS_00023170"; exon_number "3"; oId "CUFF.29173.16"; tss_id "TSS19584";
chr10	Cufflinks	exon	43767983	43770743	.	+	.	gene_id "XLOC_016654"; transcript_id "TCONS_00023170"; exon_number "4"; oId "CUFF.29173.16"; tss_id "TSS19584";
chr10	Cufflinks	exon	43746545	43746655	.	+	.	gene_id "XLOC_016654"; transcript_id "TCONS_00023168"; exon_number "1"; oId "CUFF.29173.14"; tss_id "TSS19584";
chr10	Cufflinks	exon	43763497	43766495	.	+	.	gene_id "XLOC_016654"; transcript_id "TCONS_00023168"; exon_number "2"; oId "CUFF.29173.14"; tss_id "TSS19584";
chr10	Cufflinks	exon	43766767	43770743	.	+	.	gene_id "XLOC_016654"; transcript_id "TCONS_00023168"; exon_number "3"; oId "CUFF.29173.14"; tss_id "TSS19584";
chr10	Cufflinks	exon	43746545	43746655	.	+	.	gene_id "XLOC_016654"; transcript_id "TCONS_00023169"; exon_number "1"; oId "CUFF.29173.15"; tss_id "TSS19584";
chr10	Cufflinks	exon	43763497	43770743	.	+	.	gene_id "XLOC_016654"; transcript_id "TCONS_00023169"; exon_number "2"; oId "CUFF.29173.15"; tss_id "TSS19584";
chr10	Cufflinks	exon	43746545	43746655	.	+	.	gene_id "XLOC_016654"; transcript_id "TCONS_00023167"; exon_number "1"; oId "CUFF.29173.13"; tss_id "TSS19584";
chr10	Cufflinks	exon	43763497	43765058	.	+	.	gene_id "XLOC_016654"; transcript_id "TCONS_00023167"; exon_number "2"; oId "CUFF.29173.13"; tss_id "TSS19584";
chr10	Cufflinks	exon	43766215	43766495	.	+	.	gene_id "XLOC_016654"; transcript_id "TCONS_00023167"; exon_number "3"; oId "CUFF.29173.13"; tss_id "TSS19584";
chr10	Cufflinks	exon	43766767	43766803	.	+	.	gene_id "XLOC_016654"; transcript_id "TCONS_00023167"; exon_number "4"; oId "CUFF.29173.13"; tss_id "TSS19584";
chr10	Cufflinks	exon	43767985	43770743	.	+	.	gene_id "XLOC_016654"; transcript_id "TCONS_00023167"; exon_number "5"; oId "CUFF.29173.13"; tss_id "TSS19584";
chr10	Cufflinks	exon	43747656	43747778	.	+	.	gene_id "XLOC_016654"; transcript_id "TCONS_00023172"; exon_number "1"; oId "CUFF.29173.18"; tss_id "TSS19585";
chr10	Cufflinks	exon	43757232	43757779	.	+	.	gene_id "XLOC_016654"; transcript_id "TCONS_00023172"; exon_number "2"; oId "CUFF.29173.18"; tss_id "TSS19585";
chr10	Cufflinks	exon	43759196	43770743	.	+	.	gene_id "XLOC_016654"; transcript_id "TCONS_00023172"; exon_number "3"; oId "CUFF.29173.18"; tss_id "TSS19585";
chr10	Cufflinks	exon	43750261	43757779	.	+	.	gene_id "XLOC_016654"; transcript_id "TCONS_00023176"; exon_number "1"; oId "CUFF.29173.22"; tss_id "TSS19586";
chr10	Cufflinks	exon	43759196	43766801	.	+	.	gene_id "XLOC_016654"; transcript_id "TCONS_00023176"; exon_number "2"; oId "CUFF.29173.22"; tss_id "TSS19586";
chr10	Cufflinks	exon	43767983	43770743	.	+	.	gene_id "XLOC_016654"; transcript_id "TCONS_00023176"; exon_number "3"; oId "CUFF.29173.22"; tss_id "TSS19586";
chr10	Cufflinks	exon	43750261	43757779	.	+	.	gene_id "XLOC_016654"; transcript_id "TCONS_00023175"; exon_number "1"; oId "CUFF.29173.21"; tss_id "TSS19586";
chr10	Cufflinks	exon	43758474	43770743	.	+	.	gene_id "XLOC_016654"; transcript_id "TCONS_00023175"; exon_number "2"; oId "CUFF.29173.21"; tss_id "TSS19586";
chr10	Cufflinks	exon	43750261	43766950	.	+	.	gene_id "XLOC_016654"; transcript_id "TCONS_00023174"; exon_number "1"; oId "CUFF.29173.20"; tss_id "TSS19586";
chr10	Cufflinks	exon	43767983	43770743	.	+	.	gene_id "XLOC_016654"; transcript_id "TCONS_00023174"; exon_number "2"; oId "CUFF.29173.20"; tss_id "TSS19586";
chr10	Cufflinks	exon	43766767	43766804	.	+	.	gene_id "XLOC_016654"; transcript_id "TCONS_00023177"; exon_number "1"; oId "CUFF.29173.23"; tss_id "TSS19587";
chr10	Cufflinks	exon	43767986	43770743	.	+	.	gene_id "XLOC_016654"; transcript_id "TCONS_00023177"; exon_number "2"; oId "CUFF.29173.23"; tss_id "TSS19587";
chr10	Cufflinks	exon	43822556	43824373	.	+	.	gene_id "XLOC_016659"; transcript_id "TCONS_00023184"; exon_number "1"; oId "CUFF.29189.2"; tss_id "TSS19594";
chr10	Cufflinks	exon	43826448	43827585	.	+	.	gene_id "XLOC_016659"; transcript_id "TCONS_00023184"; exon_number "2"; oId "CUFF.29189.2"; tss_id "TSS19594";
chr10	Cufflinks	exon	43822556	43824373	.	+	.	gene_id "XLOC_016659"; transcript_id "TCONS_00023190"; exon_number "1"; oId "CUFF.29189.7"; tss_id "TSS19594";
chr10	Cufflinks	exon	43832671	43832859	.	+	.	gene_id "XLOC_016659"; transcript_id "TCONS_00023190"; exon_number "2"; oId "CUFF.29189.7"; tss_id "TSS19594";
chr10	Cufflinks	exon	43832940	43841635	.	+	.	gene_id "XLOC_016659"; transcript_id "TCONS_00023190"; exon_number "3"; oId "CUFF.29189.7"; tss_id "TSS19594";
chr10	Cufflinks	exon	43830357	43830910	.	+	.	gene_id "XLOC_016659"; transcript_id "TCONS_00023197"; exon_number "1"; oId "CUFF.29189.13"; tss_id "TSS19599";
chr10	Cufflinks	exon	43832671	43832859	.	+	.	gene_id "XLOC_016659"; transcript_id "TCONS_00023197"; exon_number "2"; oId "CUFF.29189.13"; tss_id "TSS19599";
chr10	Cufflinks	exon	43836220	43841635	.	+	.	gene_id "XLOC_016659"; transcript_id "TCONS_00023197"; exon_number "3"; oId "CUFF.29189.13"; tss_id "TSS19599";
chr10	Cufflinks	exon	43830495	43830910	.	+	.	gene_id "XLOC_016659"; transcript_id "TCONS_00023199"; exon_number "1"; oId "CUFF.29189.15"; tss_id "TSS19600";
chr10	Cufflinks	exon	43832671	43832859	.	+	.	gene_id "XLOC_016659"; transcript_id "TCONS_00023199"; exon_number "2"; oId "CUFF.29189.15"; tss_id "TSS19600";
chr10	Cufflinks	exon	43832940	43841635	.	+	.	gene_id "XLOC_016659"; transcript_id "TCONS_00023199"; exon_number "3"; oId "CUFF.29189.15"; tss_id "TSS19600";
chr10	Cufflinks	exon	44373246	44383591	.	+	.	gene_id "XLOC_016667"; transcript_id "TCONS_00023212"; exon_number "1"; oId "CUFF.29008.1"; tss_id "TSS19612";
chr10	Cufflinks	exon	44385175	44388262	.	+	.	gene_id "XLOC_016667"; transcript_id "TCONS_00023212"; exon_number "2"; oId "CUFF.29008.1"; tss_id "TSS19612";
chr10	Cufflinks	exon	44381797	44382039	.	+	.	gene_id "XLOC_016667"; transcript_id "TCONS_00023213"; exon_number "1"; oId "CUFF.29008.2"; tss_id "TSS19613";
chr10	Cufflinks	exon	44383466	44383591	.	+	.	gene_id "XLOC_016667"; transcript_id "TCONS_00023213"; exon_number "2"; oId "CUFF.29008.2"; tss_id "TSS19613";
chr10	Cufflinks	exon	44385175	44388262	.	+	.	gene_id "XLOC_016667"; transcript_id "TCONS_00023213"; exon_number "3"; oId "CUFF.29008.2"; tss_id "TSS19613";
chr10	Cufflinks	exon	44597800	44600025	.	+	.	gene_id "XLOC_016669"; transcript_id "TCONS_00023217"; exon_number "1"; oId "CUFF.29068.1"; tss_id "TSS19616";
chr10	Cufflinks	exon	44688410	44688502	.	+	.	gene_id "XLOC_016669"; transcript_id "TCONS_00023217"; exon_number "2"; oId "CUFF.29068.1"; tss_id "TSS19616";
chr10	Cufflinks	exon	44688623	44691208	.	+	.	gene_id "XLOC_016669"; transcript_id "TCONS_00023217"; exon_number "3"; oId "CUFF.29068.1"; tss_id "TSS19616";
chr10	Cufflinks	exon	44599842	44600025	.	+	.	gene_id "XLOC_016669"; transcript_id "TCONS_00023219"; exon_number "1"; oId "CUFF.29068.3"; tss_id "TSS19617";
chr10	Cufflinks	exon	44688410	44688504	.	+	.	gene_id "XLOC_016669"; transcript_id "TCONS_00023219"; exon_number "2"; oId "CUFF.29068.3"; tss_id "TSS19617";
chr10	Cufflinks	exon	44688625	44691208	.	+	.	gene_id "XLOC_016669"; transcript_id "TCONS_00023219"; exon_number "3"; oId "CUFF.29068.3"; tss_id "TSS19617";
chr10	Cufflinks	exon	45807412	45807956	.	+	.	gene_id "XLOC_016681"; transcript_id "TCONS_00023251"; exon_number "1"; oId "CUFF.29264.1"; tss_id "TSS19640";
chr10	Cufflinks	exon	45828782	45829028	.	+	.	gene_id "XLOC_016681"; transcript_id "TCONS_00023251"; exon_number "2"; oId "CUFF.29264.1"; tss_id "TSS19640";
chr10	Cufflinks	exon	45838084	45838408	.	+	.	gene_id "XLOC_016681"; transcript_id "TCONS_00023251"; exon_number "3"; oId "CUFF.29264.1"; tss_id "TSS19640";
chr10	Cufflinks	exon	45850627	45852420	.	+	.	gene_id "XLOC_016681"; transcript_id "TCONS_00023251"; exon_number "4"; oId "CUFF.29264.1"; tss_id "TSS19640";
chr10	Cufflinks	exon	45828782	45829028	.	+	.	gene_id "XLOC_016681"; transcript_id "TCONS_00023254"; exon_number "1"; oId "CUFF.29264.3"; tss_id "TSS19642";
chr10	Cufflinks	exon	45838084	45838408	.	+	.	gene_id "XLOC_016681"; transcript_id "TCONS_00023254"; exon_number "2"; oId "CUFF.29264.3"; tss_id "TSS19642";
chr10	Cufflinks	exon	45847859	45848031	.	+	.	gene_id "XLOC_016681"; transcript_id "TCONS_00023254"; exon_number "3"; oId "CUFF.29264.3"; tss_id "TSS19642";
chr10	Cufflinks	exon	45850627	45852420	.	+	.	gene_id "XLOC_016681"; transcript_id "TCONS_00023254"; exon_number "4"; oId "CUFF.29264.3"; tss_id "TSS19642";
chr10	Cufflinks	exon	45846587	45848031	.	+	.	gene_id "XLOC_016681"; transcript_id "TCONS_00023260"; exon_number "1"; oId "CUFF.29264.6"; tss_id "TSS19643";
chr10	Cufflinks	exon	45850627	45852420	.	+	.	gene_id "XLOC_016681"; transcript_id "TCONS_00023260"; exon_number "2"; oId "CUFF.29264.6"; tss_id "TSS19643";
chr10	Cufflinks	exon	51455749	51461302	.	+	.	gene_id "XLOC_016750"; transcript_id "TCONS_00023333"; exon_number "1"; oId "CUFF.29808.3"; tss_id "TSS19717";
chr10	Cufflinks	exon	51463173	51463769	.	+	.	gene_id "XLOC_016750"; transcript_id "TCONS_00023333"; exon_number "2"; oId "CUFF.29808.3"; tss_id "TSS19717";
chr10	Cufflinks	exon	51455749	51459440	.	+	.	gene_id "XLOC_016750"; transcript_id "TCONS_00023332"; exon_number "1"; oId "CUFF.29808.2"; tss_id "TSS19717";
chr10	Cufflinks	exon	51459810	51459918	.	+	.	gene_id "XLOC_016750"; transcript_id "TCONS_00023332"; exon_number "2"; oId "CUFF.29808.2"; tss_id "TSS19717";
chr10	Cufflinks	exon	51461184	51461303	.	+	.	gene_id "XLOC_016750"; transcript_id "TCONS_00023332"; exon_number "3"; oId "CUFF.29808.2"; tss_id "TSS19717";
chr10	Cufflinks	exon	51463174	51463769	.	+	.	gene_id "XLOC_016750"; transcript_id "TCONS_00023332"; exon_number "4"; oId "CUFF.29808.2"; tss_id "TSS19717";
chr10	Cufflinks	exon	51455749	51458770	.	+	.	gene_id "XLOC_016750"; transcript_id "TCONS_00023331"; exon_number "1"; oId "CUFF.29808.1"; tss_id "TSS19717";
chr10	Cufflinks	exon	51459756	51459918	.	+	.	gene_id "XLOC_016750"; transcript_id "TCONS_00023331"; exon_number "2"; oId "CUFF.29808.1"; tss_id "TSS19717";
chr10	Cufflinks	exon	51461184	51461305	.	+	.	gene_id "XLOC_016750"; transcript_id "TCONS_00023331"; exon_number "3"; oId "CUFF.29808.1"; tss_id "TSS19717";
chr10	Cufflinks	exon	51462796	51463769	.	+	.	gene_id "XLOC_016750"; transcript_id "TCONS_00023331"; exon_number "4"; oId "CUFF.29808.1"; tss_id "TSS19717";
chr10	Cufflinks	exon	51456140	51456326	.	+	.	gene_id "XLOC_016750"; transcript_id "TCONS_00023335"; exon_number "1"; oId "CUFF.29808.5"; tss_id "TSS19718";
chr10	Cufflinks	exon	51458622	51459918	.	+	.	gene_id "XLOC_016750"; transcript_id "TCONS_00023335"; exon_number "2"; oId "CUFF.29808.5"; tss_id "TSS19718";
chr10	Cufflinks	exon	51461184	51461302	.	+	.	gene_id "XLOC_016750"; transcript_id "TCONS_00023335"; exon_number "3"; oId "CUFF.29808.5"; tss_id "TSS19718";
chr10	Cufflinks	exon	51462793	51463769	.	+	.	gene_id "XLOC_016750"; transcript_id "TCONS_00023335"; exon_number "4"; oId "CUFF.29808.5"; tss_id "TSS19718";
chr10	Cufflinks	exon	51459479	51459518	.	+	.	gene_id "XLOC_016750"; transcript_id "TCONS_00023336"; exon_number "1"; oId "CUFF.29808.6"; tss_id "TSS19719";
chr10	Cufflinks	exon	51459756	51459918	.	+	.	gene_id "XLOC_016750"; transcript_id "TCONS_00023336"; exon_number "2"; oId "CUFF.29808.6"; tss_id "TSS19719";
chr10	Cufflinks	exon	51461184	51461303	.	+	.	gene_id "XLOC_016750"; transcript_id "TCONS_00023336"; exon_number "3"; oId "CUFF.29808.6"; tss_id "TSS19719";
chr10	Cufflinks	exon	51463174	51463769	.	+	.	gene_id "XLOC_016750"; transcript_id "TCONS_00023336"; exon_number "4"; oId "CUFF.29808.6"; tss_id "TSS19719";
chr10	Cufflinks	exon	51459858	51459918	.	+	.	gene_id "XLOC_016750"; transcript_id "TCONS_00023337"; exon_number "1"; oId "CUFF.29808.7"; tss_id "TSS19720";
chr10	Cufflinks	exon	51461184	51463769	.	+	.	gene_id "XLOC_016750"; transcript_id "TCONS_00023337"; exon_number "2"; oId "CUFF.29808.7"; tss_id "TSS19720";
chr10	Cufflinks	exon	53269438	53271529	.	+	.	gene_id "XLOC_016768"; transcript_id "TCONS_00023380"; exon_number "1"; oId "CUFF.30061.2"; tss_id "TSS19743";
chr10	Cufflinks	exon	53271571	53272246	.	+	.	gene_id "XLOC_016768"; transcript_id "TCONS_00023380"; exon_number "2"; oId "CUFF.30061.2"; tss_id "TSS19743";
chr10	Cufflinks	exon	53269438	53271406	.	+	.	gene_id "XLOC_016768"; transcript_id "TCONS_00023379"; exon_number "1"; oId "CUFF.30061.1"; tss_id "TSS19743";
chr10	Cufflinks	exon	53271571	53272246	.	+	.	gene_id "XLOC_016768"; transcript_id "TCONS_00023379"; exon_number "2"; oId "CUFF.30061.1"; tss_id "TSS19743";
chr10	Cufflinks	exon	53269575	53271285	.	+	.	gene_id "XLOC_016768"; transcript_id "TCONS_00023382"; exon_number "1"; oId "CUFF.30061.4"; tss_id "TSS19744";
chr10	Cufflinks	exon	53271737	53272246	.	+	.	gene_id "XLOC_016768"; transcript_id "TCONS_00023382"; exon_number "2"; oId "CUFF.30061.4"; tss_id "TSS19744";
chr10	Cufflinks	exon	53269618	53271456	.	+	.	gene_id "XLOC_016768"; transcript_id "TCONS_00023383"; exon_number "1"; oId "CUFF.30061.5"; tss_id "TSS19744";
chr10	Cufflinks	exon	53271785	53272246	.	+	.	gene_id "XLOC_016768"; transcript_id "TCONS_00023383"; exon_number "2"; oId "CUFF.30061.5"; tss_id "TSS19744";
chr10	Cufflinks	exon	59446627	59447240	.	+	.	gene_id "XLOC_016830"; transcript_id "TCONS_00023518"; exon_number "1"; oId "CUFF.31147.1"; tss_id "TSS19833";
chr10	Cufflinks	exon	59447402	59448876	.	+	.	gene_id "XLOC_016830"; transcript_id "TCONS_00023518"; exon_number "2"; oId "CUFF.31147.1"; tss_id "TSS19833";
chr10	Cufflinks	exon	59446983	59447217	.	+	.	gene_id "XLOC_016830"; transcript_id "TCONS_00023519"; exon_number "1"; oId "CUFF.31147.2"; tss_id "TSS19834";
chr10	Cufflinks	exon	59447339	59448876	.	+	.	gene_id "XLOC_016830"; transcript_id "TCONS_00023519"; exon_number "2"; oId "CUFF.31147.2"; tss_id "TSS19834";
chr10	Cufflinks	exon	60931991	60932285	.	+	.	gene_id "XLOC_016864"; transcript_id "TCONS_00023590"; exon_number "1"; oId "CUFF.31109.3"; tss_id "TSS19883";
chr10	Cufflinks	exon	60935071	60935415	.	+	.	gene_id "XLOC_016864"; transcript_id "TCONS_00023590"; exon_number "2"; oId "CUFF.31109.3"; tss_id "TSS19883";
chr10	Cufflinks	exon	60936603	60937039	.	+	.	gene_id "XLOC_016864"; transcript_id "TCONS_00023590"; exon_number "3"; oId "CUFF.31109.3"; tss_id "TSS19883";
chr10	Cufflinks	exon	60937865	60937962	.	+	.	gene_id "XLOC_016864"; transcript_id "TCONS_00023590"; exon_number "4"; oId "CUFF.31109.3"; tss_id "TSS19883";
chr10	Cufflinks	exon	60939221	60940964	.	+	.	gene_id "XLOC_016864"; transcript_id "TCONS_00023590"; exon_number "5"; oId "CUFF.31109.3"; tss_id "TSS19883";
chr10	Cufflinks	exon	60931991	60932285	.	+	.	gene_id "XLOC_016864"; transcript_id "TCONS_00023591"; exon_number "1"; oId "CUFF.31109.4"; tss_id "TSS19883";
chr10	Cufflinks	exon	60935071	60935415	.	+	.	gene_id "XLOC_016864"; transcript_id "TCONS_00023591"; exon_number "2"; oId "CUFF.31109.4"; tss_id "TSS19883";
chr10	Cufflinks	exon	60936238	60936285	.	+	.	gene_id "XLOC_016864"; transcript_id "TCONS_00023591"; exon_number "3"; oId "CUFF.31109.4"; tss_id "TSS19883";
chr10	Cufflinks	exon	60936378	60937040	.	+	.	gene_id "XLOC_016864"; transcript_id "TCONS_00023591"; exon_number "4"; oId "CUFF.31109.4"; tss_id "TSS19883";
chr10	Cufflinks	exon	60937834	60937962	.	+	.	gene_id "XLOC_016864"; transcript_id "TCONS_00023591"; exon_number "5"; oId "CUFF.31109.4"; tss_id "TSS19883";
chr10	Cufflinks	exon	60939221	60940964	.	+	.	gene_id "XLOC_016864"; transcript_id "TCONS_00023591"; exon_number "6"; oId "CUFF.31109.4"; tss_id "TSS19883";
chr10	Cufflinks	exon	60931991	60932285	.	+	.	gene_id "XLOC_016864"; transcript_id "TCONS_00023589"; exon_number "1"; oId "CUFF.31109.2"; tss_id "TSS19883";
chr10	Cufflinks	exon	60935071	60936285	.	+	.	gene_id "XLOC_016864"; transcript_id "TCONS_00023589"; exon_number "2"; oId "CUFF.31109.2"; tss_id "TSS19883";
chr10	Cufflinks	exon	60936378	60936470	.	+	.	gene_id "XLOC_016864"; transcript_id "TCONS_00023589"; exon_number "3"; oId "CUFF.31109.2"; tss_id "TSS19883";
chr10	Cufflinks	exon	60936612	60937039	.	+	.	gene_id "XLOC_016864"; transcript_id "TCONS_00023589"; exon_number "4"; oId "CUFF.31109.2"; tss_id "TSS19883";
chr10	Cufflinks	exon	60937833	60937962	.	+	.	gene_id "XLOC_016864"; transcript_id "TCONS_00023589"; exon_number "5"; oId "CUFF.31109.2"; tss_id "TSS19883";
chr10	Cufflinks	exon	60939221	60940964	.	+	.	gene_id "XLOC_016864"; transcript_id "TCONS_00023589"; exon_number "6"; oId "CUFF.31109.2"; tss_id "TSS19883";
chr10	Cufflinks	exon	60934346	60936285	.	+	.	gene_id "XLOC_016864"; transcript_id "TCONS_00023593"; exon_number "1"; oId "CUFF.31109.6"; tss_id "TSS19884";
chr10	Cufflinks	exon	60936378	60936424	.	+	.	gene_id "XLOC_016864"; transcript_id "TCONS_00023593"; exon_number "2"; oId "CUFF.31109.6"; tss_id "TSS19884";
chr10	Cufflinks	exon	60936603	60937040	.	+	.	gene_id "XLOC_016864"; transcript_id "TCONS_00023593"; exon_number "3"; oId "CUFF.31109.6"; tss_id "TSS19884";
chr10	Cufflinks	exon	60937834	60937962	.	+	.	gene_id "XLOC_016864"; transcript_id "TCONS_00023593"; exon_number "4"; oId "CUFF.31109.6"; tss_id "TSS19884";
chr10	Cufflinks	exon	60939221	60940964	.	+	.	gene_id "XLOC_016864"; transcript_id "TCONS_00023593"; exon_number "5"; oId "CUFF.31109.6"; tss_id "TSS19884";
chr10	Cufflinks	exon	60934791	60935415	.	+	.	gene_id "XLOC_016864"; transcript_id "TCONS_00023595"; exon_number "1"; oId "CUFF.31109.8"; tss_id "TSS19885";
chr10	Cufflinks	exon	60936603	60937039	.	+	.	gene_id "XLOC_016864"; transcript_id "TCONS_00023595"; exon_number "2"; oId "CUFF.31109.8"; tss_id "TSS19885";
chr10	Cufflinks	exon	60937833	60937962	.	+	.	gene_id "XLOC_016864"; transcript_id "TCONS_00023595"; exon_number "3"; oId "CUFF.31109.8"; tss_id "TSS19885";
chr10	Cufflinks	exon	60939221	60940964	.	+	.	gene_id "XLOC_016864"; transcript_id "TCONS_00023595"; exon_number "4"; oId "CUFF.31109.8"; tss_id "TSS19885";
chr10	Cufflinks	exon	60934907	60935415	.	+	.	gene_id "XLOC_016864"; transcript_id "TCONS_00023596"; exon_number "1"; oId "CUFF.31109.9"; tss_id "TSS19886";
chr10	Cufflinks	exon	60936603	60937040	.	+	.	gene_id "XLOC_016864"; transcript_id "TCONS_00023596"; exon_number "2"; oId "CUFF.31109.9"; tss_id "TSS19886";
chr10	Cufflinks	exon	60937834	60937962	.	+	.	gene_id "XLOC_016864"; transcript_id "TCONS_00023596"; exon_number "3"; oId "CUFF.31109.9"; tss_id "TSS19886";
chr10	Cufflinks	exon	60939221	60940964	.	+	.	gene_id "XLOC_016864"; transcript_id "TCONS_00023596"; exon_number "4"; oId "CUFF.31109.9"; tss_id "TSS19886";
chr10	Cufflinks	exon	60935419	60935938	.	+	.	gene_id "XLOC_016864"; transcript_id "TCONS_00023597"; exon_number "1"; oId "CUFF.31109.10"; tss_id "TSS19887";
chr10	Cufflinks	exon	60936239	60936285	.	+	.	gene_id "XLOC_016864"; transcript_id "TCONS_00023597"; exon_number "2"; oId "CUFF.31109.10"; tss_id "TSS19887";
chr10	Cufflinks	exon	60936378	60936424	.	+	.	gene_id "XLOC_016864"; transcript_id "TCONS_00023597"; exon_number "3"; oId "CUFF.31109.10"; tss_id "TSS19887";
chr10	Cufflinks	exon	60936603	60937039	.	+	.	gene_id "XLOC_016864"; transcript_id "TCONS_00023597"; exon_number "4"; oId "CUFF.31109.10"; tss_id "TSS19887";
chr10	Cufflinks	exon	60937833	60937962	.	+	.	gene_id "XLOC_016864"; transcript_id "TCONS_00023597"; exon_number "5"; oId "CUFF.31109.10"; tss_id "TSS19887";
chr10	Cufflinks	exon	60939221	60940964	.	+	.	gene_id "XLOC_016864"; transcript_id "TCONS_00023597"; exon_number "6"; oId "CUFF.31109.10"; tss_id "TSS19887";
chr10	Cufflinks	exon	62029259	62029816	.	+	.	gene_id "XLOC_016888"; transcript_id "TCONS_00023655"; exon_number "1"; oId "CUFF.31233.1"; tss_id "TSS19921";
chr10	Cufflinks	exon	62029928	62031561	.	+	.	gene_id "XLOC_016888"; transcript_id "TCONS_00023655"; exon_number "2"; oId "CUFF.31233.1"; tss_id "TSS19921";
chr10	Cufflinks	exon	62340256	62340412	.	+	.	gene_id "XLOC_016893"; transcript_id "TCONS_00023661"; exon_number "1"; oId "CUFF.32775.1"; tss_id "TSS19927";
chr10	Cufflinks	exon	62349487	62350527	.	+	.	gene_id "XLOC_016893"; transcript_id "TCONS_00023661"; exon_number "2"; oId "CUFF.32775.1"; tss_id "TSS19927";
chr10	Cufflinks	exon	62340607	62340783	.	+	.	gene_id "XLOC_016893"; transcript_id "TCONS_00023662"; exon_number "1"; oId "CUFF.32775.2"; tss_id "TSS19928";
chr10	Cufflinks	exon	62349487	62350527	.	+	.	gene_id "XLOC_016893"; transcript_id "TCONS_00023662"; exon_number "2"; oId "CUFF.32775.2"; tss_id "TSS19928";
chr10	Cufflinks	exon	62734247	62736121	.	+	.	gene_id "XLOC_016905"; transcript_id "TCONS_00023677"; exon_number "1"; oId "CUFF.31385.3"; tss_id "TSS19941";
chr10	Cufflinks	exon	62736175	62743812	.	+	.	gene_id "XLOC_016905"; transcript_id "TCONS_00023677"; exon_number "2"; oId "CUFF.31385.3"; tss_id "TSS19941";
chr10	Cufflinks	exon	66937360	66938296	.	+	.	gene_id "XLOC_016959"; transcript_id "TCONS_00023757"; exon_number "1"; oId "CUFF.31974.3"; tss_id "TSS20007";
chr10	Cufflinks	exon	66939679	66939791	.	+	.	gene_id "XLOC_016959"; transcript_id "TCONS_00023757"; exon_number "2"; oId "CUFF.31974.3"; tss_id "TSS20007";
chr10	Cufflinks	exon	66942102	66947072	.	+	.	gene_id "XLOC_016959"; transcript_id "TCONS_00023757"; exon_number "3"; oId "CUFF.31974.3"; tss_id "TSS20007";
chr10	Cufflinks	exon	67023282	67023489	.	+	.	gene_id "XLOC_016960"; transcript_id "TCONS_00023758"; exon_number "1"; oId "CUFF.33067.1"; tss_id "TSS20008";
chr10	Cufflinks	exon	67030036	67031817	.	+	.	gene_id "XLOC_016960"; transcript_id "TCONS_00023758"; exon_number "2"; oId "CUFF.33067.1"; tss_id "TSS20008";
chr10	Cufflinks	exon	67297315	67297521	.	+	.	gene_id "XLOC_016972"; transcript_id "TCONS_00023783"; exon_number "1"; oId "CUFF.32029.2"; tss_id "TSS20028";
chr10	Cufflinks	exon	67313416	67313721	.	+	.	gene_id "XLOC_016972"; transcript_id "TCONS_00023783"; exon_number "2"; oId "CUFF.32029.2"; tss_id "TSS20028";
chr10	Cufflinks	exon	67297315	67297522	.	+	.	gene_id "XLOC_016972"; transcript_id "TCONS_00023782"; exon_number "1"; oId "CUFF.32029.1"; tss_id "TSS20028";
chr10	Cufflinks	exon	67313417	67313721	.	+	.	gene_id "XLOC_016972"; transcript_id "TCONS_00023782"; exon_number "2"; oId "CUFF.32029.1"; tss_id "TSS20028";
chr10	Cufflinks	exon	67644449	67654031	.	+	.	gene_id "XLOC_016984"; transcript_id "TCONS_00023814"; exon_number "1"; oId "CUFF.32199.2"; tss_id "TSS20050";
chr10	Cufflinks	exon	67654608	67655491	.	+	.	gene_id "XLOC_016984"; transcript_id "TCONS_00023814"; exon_number "2"; oId "CUFF.32199.2"; tss_id "TSS20050";
chr10	Cufflinks	exon	67644449	67649365	.	+	.	gene_id "XLOC_016984"; transcript_id "TCONS_00023815"; exon_number "1"; oId "CUFF.32199.1"; tss_id "TSS20050";
chr10	Cufflinks	exon	67653945	67654031	.	+	.	gene_id "XLOC_016984"; transcript_id "TCONS_00023815"; exon_number "2"; oId "CUFF.32199.1"; tss_id "TSS20050";
chr10	Cufflinks	exon	67654608	67654902	.	+	.	gene_id "XLOC_016984"; transcript_id "TCONS_00023815"; exon_number "3"; oId "CUFF.32199.1"; tss_id "TSS20050";
chr10	Cufflinks	exon	67664545	67665020	.	+	.	gene_id "XLOC_016984"; transcript_id "TCONS_00023815"; exon_number "4"; oId "CUFF.32199.1"; tss_id "TSS20050";
chr10	Cufflinks	exon	67665146	67665651	.	+	.	gene_id "XLOC_016984"; transcript_id "TCONS_00023815"; exon_number "5"; oId "CUFF.32199.1"; tss_id "TSS20050";
chr10	Cufflinks	exon	67666689	67668820	.	+	.	gene_id "XLOC_016984"; transcript_id "TCONS_00023815"; exon_number "6"; oId "CUFF.32199.1"; tss_id "TSS20050";
chr10	Cufflinks	exon	67646837	67649365	.	+	.	gene_id "XLOC_016984"; transcript_id "TCONS_00023816"; exon_number "1"; oId "CUFF.32199.3"; tss_id "TSS20051";
chr10	Cufflinks	exon	67664837	67665020	.	+	.	gene_id "XLOC_016984"; transcript_id "TCONS_00023816"; exon_number "2"; oId "CUFF.32199.3"; tss_id "TSS20051";
chr10	Cufflinks	exon	67665146	67665651	.	+	.	gene_id "XLOC_016984"; transcript_id "TCONS_00023816"; exon_number "3"; oId "CUFF.32199.3"; tss_id "TSS20051";
chr10	Cufflinks	exon	67666689	67668820	.	+	.	gene_id "XLOC_016984"; transcript_id "TCONS_00023816"; exon_number "4"; oId "CUFF.32199.3"; tss_id "TSS20051";
chr10	Cufflinks	exon	67656816	67658396	.	+	.	gene_id "XLOC_016984"; transcript_id "TCONS_00023817"; exon_number "1"; oId "CUFF.32199.4"; tss_id "TSS20052";
chr10	Cufflinks	exon	67664545	67665020	.	+	.	gene_id "XLOC_016984"; transcript_id "TCONS_00023817"; exon_number "2"; oId "CUFF.32199.4"; tss_id "TSS20052";
chr10	Cufflinks	exon	67665146	67665651	.	+	.	gene_id "XLOC_016984"; transcript_id "TCONS_00023817"; exon_number "3"; oId "CUFF.32199.4"; tss_id "TSS20052";
chr10	Cufflinks	exon	67666689	67668820	.	+	.	gene_id "XLOC_016984"; transcript_id "TCONS_00023817"; exon_number "4"; oId "CUFF.32199.4"; tss_id "TSS20052";
chr10	Cufflinks	exon	67660515	67665020	.	+	.	gene_id "XLOC_016984"; transcript_id "TCONS_00023818"; exon_number "1"; oId "CUFF.32199.5"; tss_id "TSS20053";
chr10	Cufflinks	exon	67665146	67665651	.	+	.	gene_id "XLOC_016984"; transcript_id "TCONS_00023818"; exon_number "2"; oId "CUFF.32199.5"; tss_id "TSS20053";
chr10	Cufflinks	exon	67666689	67668820	.	+	.	gene_id "XLOC_016984"; transcript_id "TCONS_00023818"; exon_number "3"; oId "CUFF.32199.5"; tss_id "TSS20053";
chr10	Cufflinks	exon	67696471	67699973	.	+	.	gene_id "XLOC_016985"; transcript_id "TCONS_00023820"; exon_number "1"; oId "CUFF.32014.1"; tss_id "TSS20055";
chr10	Cufflinks	exon	67700202	67706701	.	+	.	gene_id "XLOC_016985"; transcript_id "TCONS_00023820"; exon_number "2"; oId "CUFF.32014.1"; tss_id "TSS20055";
chr10	Cufflinks	exon	67710198	67717245	.	+	.	gene_id "XLOC_016985"; transcript_id "TCONS_00023820"; exon_number "3"; oId "CUFF.32014.1"; tss_id "TSS20055";
chr10	Cufflinks	exon	67702606	67705570	.	+	.	gene_id "XLOC_016985"; transcript_id "TCONS_00023821"; exon_number "1"; oId "CUFF.32014.2"; tss_id "TSS20056";
chr10	Cufflinks	exon	67706555	67706701	.	+	.	gene_id "XLOC_016985"; transcript_id "TCONS_00023821"; exon_number "2"; oId "CUFF.32014.2"; tss_id "TSS20056";
chr10	Cufflinks	exon	67710198	67717245	.	+	.	gene_id "XLOC_016985"; transcript_id "TCONS_00023821"; exon_number "3"; oId "CUFF.32014.2"; tss_id "TSS20056";
chr10	Cufflinks	exon	77486664	77487432	.	+	.	gene_id "XLOC_017088"; transcript_id "TCONS_00024092"; exon_number "1"; oId "CUFF.33323.2"; tss_id "TSS20228";
chr10	Cufflinks	exon	77515285	77515586	.	+	.	gene_id "XLOC_017088"; transcript_id "TCONS_00024092"; exon_number "2"; oId "CUFF.33323.2"; tss_id "TSS20228";
chr10	Cufflinks	exon	77515652	77516430	.	+	.	gene_id "XLOC_017088"; transcript_id "TCONS_00024092"; exon_number "3"; oId "CUFF.33323.2"; tss_id "TSS20228";
chr10	Cufflinks	exon	77615133	77615225	.	+	.	gene_id "XLOC_017094"; transcript_id "TCONS_00024118"; exon_number "1"; oId "CUFF.33477.9"; tss_id "TSS20245";
chr10	Cufflinks	exon	77615638	77616060	.	+	.	gene_id "XLOC_017094"; transcript_id "TCONS_00024118"; exon_number "2"; oId "CUFF.33477.9"; tss_id "TSS20245";
chr10	Cufflinks	exon	80399828	80404289	.	+	.	gene_id "XLOC_017212"; transcript_id "TCONS_00024364"; exon_number "1"; oId "CUFF.33815.2"; tss_id "TSS20430";
chr10	Cufflinks	exon	80406699	80406873	.	+	.	gene_id "XLOC_017212"; transcript_id "TCONS_00024364"; exon_number "2"; oId "CUFF.33815.2"; tss_id "TSS20430";
chr10	Cufflinks	exon	80577946	80579075	.	+	.	gene_id "XLOC_017220"; transcript_id "TCONS_00024372"; exon_number "1"; oId "CUFF.33844.1"; tss_id "TSS20438";
chr10	Cufflinks	exon	80579314	80583339	.	+	.	gene_id "XLOC_017220"; transcript_id "TCONS_00024372"; exon_number "2"; oId "CUFF.33844.1"; tss_id "TSS20438";
chr10	Cufflinks	exon	80578647	80579075	.	+	.	gene_id "XLOC_017220"; transcript_id "TCONS_00024374"; exon_number "1"; oId "CUFF.33844.3"; tss_id "TSS20440";
chr10	Cufflinks	exon	80579314	80580115	.	+	.	gene_id "XLOC_017220"; transcript_id "TCONS_00024374"; exon_number "2"; oId "CUFF.33844.3"; tss_id "TSS20440";
chr10	Cufflinks	exon	80580546	80583339	.	+	.	gene_id "XLOC_017220"; transcript_id "TCONS_00024374"; exon_number "3"; oId "CUFF.33844.3"; tss_id "TSS20440";
chr10	Cufflinks	exon	80663363	80665747	.	+	.	gene_id "XLOC_017224"; transcript_id "TCONS_00024382"; exon_number "1"; oId "CUFF.33876.1"; tss_id "TSS20447";
chr10	Cufflinks	exon	80665831	80665972	.	+	.	gene_id "XLOC_017224"; transcript_id "TCONS_00024382"; exon_number "2"; oId "CUFF.33876.1"; tss_id "TSS20447";
chr10	Cufflinks	exon	80666001	80666476	.	+	.	gene_id "XLOC_017224"; transcript_id "TCONS_00024382"; exon_number "3"; oId "CUFF.33876.1"; tss_id "TSS20447";
chr10	Cufflinks	exon	80666611	80667741	.	+	.	gene_id "XLOC_017224"; transcript_id "TCONS_00024382"; exon_number "4"; oId "CUFF.33876.1"; tss_id "TSS20447";
chr10	Cufflinks	exon	80676673	80682623	.	+	.	gene_id "XLOC_017225"; transcript_id "TCONS_00024384"; exon_number "1"; oId "CUFF.33890.1"; tss_id "TSS20449";
chr10	Cufflinks	exon	80683990	80690821	.	+	.	gene_id "XLOC_017225"; transcript_id "TCONS_00024384"; exon_number "2"; oId "CUFF.33890.1"; tss_id "TSS20449";
chr10	Cufflinks	exon	82010999	82011729	.	+	.	gene_id "XLOC_017278"; transcript_id "TCONS_00024540"; exon_number "1"; oId "CUFF.34128.1"; tss_id "TSS20548";
chr10	Cufflinks	exon	82011929	82011989	.	+	.	gene_id "XLOC_017278"; transcript_id "TCONS_00024540"; exon_number "2"; oId "CUFF.34128.1"; tss_id "TSS20548";
chr10	Cufflinks	exon	82012541	82023970	.	+	.	gene_id "XLOC_017278"; transcript_id "TCONS_00024540"; exon_number "3"; oId "CUFF.34128.1"; tss_id "TSS20548";
chr10	Cufflinks	exon	82046007	82047614	.	+	.	gene_id "XLOC_017279"; transcript_id "TCONS_00024544"; exon_number "1"; oId "CUFF.34180.4"; tss_id "TSS20550";
chr10	Cufflinks	exon	82047904	82047986	.	+	.	gene_id "XLOC_017279"; transcript_id "TCONS_00024544"; exon_number "2"; oId "CUFF.34180.4"; tss_id "TSS20550";
chr10	Cufflinks	exon	82107540	82107936	.	+	.	gene_id "XLOC_017280"; transcript_id "TCONS_00024552"; exon_number "1"; oId "CUFF.34140.5"; tss_id "TSS20555";
chr10	Cufflinks	exon	82108139	82108199	.	+	.	gene_id "XLOC_017280"; transcript_id "TCONS_00024552"; exon_number "2"; oId "CUFF.34140.5"; tss_id "TSS20555";
chr10	Cufflinks	exon	82108739	82112622	.	+	.	gene_id "XLOC_017280"; transcript_id "TCONS_00024552"; exon_number "3"; oId "CUFF.34140.5"; tss_id "TSS20555";
chr10	Cufflinks	exon	84517782	84518089	.	+	.	gene_id "XLOC_017335"; transcript_id "TCONS_00024649"; exon_number "1"; oId "CUFF.34430.1"; tss_id "TSS20626";
chr10	Cufflinks	exon	84520674	84523294	.	+	.	gene_id "XLOC_017335"; transcript_id "TCONS_00024649"; exon_number "2"; oId "CUFF.34430.1"; tss_id "TSS20626";
chr10	Cufflinks	exon	84517797	84518089	.	+	.	gene_id "XLOC_017335"; transcript_id "TCONS_00024650"; exon_number "1"; oId "CUFF.34430.2"; tss_id "TSS20626";
chr10	Cufflinks	exon	84520674	84520956	.	+	.	gene_id "XLOC_017335"; transcript_id "TCONS_00024650"; exon_number "2"; oId "CUFF.34430.2"; tss_id "TSS20626";
chr10	Cufflinks	exon	84522843	84523294	.	+	.	gene_id "XLOC_017335"; transcript_id "TCONS_00024650"; exon_number "3"; oId "CUFF.34430.2"; tss_id "TSS20626";
chr10	Cufflinks	exon	85829164	85829459	.	+	.	gene_id "XLOC_017362"; transcript_id "TCONS_00024700"; exon_number "1"; oId "CUFF.34544.2"; tss_id "TSS20667";
chr10	Cufflinks	exon	85829733	85841501	.	+	.	gene_id "XLOC_017362"; transcript_id "TCONS_00024700"; exon_number "2"; oId "CUFF.34544.2"; tss_id "TSS20667";
chr10	Cufflinks	exon	85832575	85834245	.	+	.	gene_id "XLOC_017362"; transcript_id "TCONS_00024705"; exon_number "1"; oId "CUFF.34544.7"; tss_id "TSS20671";
chr10	Cufflinks	exon	85839421	85841501	.	+	.	gene_id "XLOC_017362"; transcript_id "TCONS_00024705"; exon_number "2"; oId "CUFF.34544.7"; tss_id "TSS20671";
chr10	Cufflinks	exon	86685601	86685737	.	+	.	gene_id "XLOC_017371"; transcript_id "TCONS_00024727"; exon_number "1"; oId "CUFF.34711.1"; tss_id "TSS20687";
chr10	Cufflinks	exon	86685880	86685996	.	+	.	gene_id "XLOC_017371"; transcript_id "TCONS_00024727"; exon_number "2"; oId "CUFF.34711.1"; tss_id "TSS20687";
chr10	Cufflinks	exon	86688534	86702389	.	+	.	gene_id "XLOC_017371"; transcript_id "TCONS_00024727"; exon_number "3"; oId "CUFF.34711.1"; tss_id "TSS20687";
chr10	Cufflinks	exon	91140633	91149967	.	+	.	gene_id "XLOC_017416"; transcript_id "TCONS_00024844"; exon_number "1"; oId "CUFF.35169.1"; tss_id "TSS20770";
chr10	Cufflinks	exon	91150356	91155201	.	+	.	gene_id "XLOC_017416"; transcript_id "TCONS_00024844"; exon_number "2"; oId "CUFF.35169.1"; tss_id "TSS20770";
chr10	Cufflinks	exon	93125942	93126451	.	+	.	gene_id "XLOC_017427"; transcript_id "TCONS_00024859"; exon_number "1"; oId "CUFF.35211.1"; tss_id "TSS20783";
chr10	Cufflinks	exon	93127977	93131149	.	+	.	gene_id "XLOC_017427"; transcript_id "TCONS_00024859"; exon_number "2"; oId "CUFF.35211.1"; tss_id "TSS20783";
chr10	Cufflinks	exon	93126115	93126451	.	+	.	gene_id "XLOC_017427"; transcript_id "TCONS_00024860"; exon_number "1"; oId "CUFF.35211.2"; tss_id "TSS20784";
chr10	Cufflinks	exon	93127942	93131149	.	+	.	gene_id "XLOC_017427"; transcript_id "TCONS_00024860"; exon_number "2"; oId "CUFF.35211.2"; tss_id "TSS20784";
chr10	Cufflinks	exon	93142792	93143440	.	+	.	gene_id "XLOC_017428"; transcript_id "TCONS_00024863"; exon_number "1"; oId "CUFF.35214.3"; tss_id "TSS20785";
chr10	Cufflinks	exon	93143571	93143747	.	+	.	gene_id "XLOC_017428"; transcript_id "TCONS_00024863"; exon_number "2"; oId "CUFF.35214.3"; tss_id "TSS20785";
chr10	Cufflinks	exon	93143937	93148725	.	+	.	gene_id "XLOC_017428"; transcript_id "TCONS_00024863"; exon_number "3"; oId "CUFF.35214.3"; tss_id "TSS20785";
chr10	Cufflinks	exon	93142792	93143440	.	+	.	gene_id "XLOC_017428"; transcript_id "TCONS_00024861"; exon_number "1"; oId "CUFF.35214.1"; tss_id "TSS20785";
chr10	Cufflinks	exon	93143571	93143633	.	+	.	gene_id "XLOC_017428"; transcript_id "TCONS_00024861"; exon_number "2"; oId "CUFF.35214.1"; tss_id "TSS20785";
chr10	Cufflinks	exon	93143937	93148725	.	+	.	gene_id "XLOC_017428"; transcript_id "TCONS_00024861"; exon_number "3"; oId "CUFF.35214.1"; tss_id "TSS20785";
chr10	Cufflinks	exon	93143249	93143443	.	+	.	gene_id "XLOC_017428"; transcript_id "TCONS_00024865"; exon_number "1"; oId "CUFF.35214.5"; tss_id "TSS20786";
chr10	Cufflinks	exon	93143574	93148725	.	+	.	gene_id "XLOC_017428"; transcript_id "TCONS_00024865"; exon_number "2"; oId "CUFF.35214.5"; tss_id "TSS20786";
chr10	Cufflinks	exon	93335582	93336341	.	+	.	gene_id "XLOC_017440"; transcript_id "TCONS_00024882"; exon_number "1"; oId "CUFF.35235.1"; tss_id "TSS20801";
chr10	Cufflinks	exon	93348059	93348202	.	+	.	gene_id "XLOC_017440"; transcript_id "TCONS_00024882"; exon_number "2"; oId "CUFF.35235.1"; tss_id "TSS20801";
chr10	Cufflinks	exon	93348279	93350475	.	+	.	gene_id "XLOC_017440"; transcript_id "TCONS_00024882"; exon_number "3"; oId "CUFF.35235.1"; tss_id "TSS20801";
chr10	Cufflinks	exon	93335594	93336341	.	+	.	gene_id "XLOC_017440"; transcript_id "TCONS_00024885"; exon_number "1"; oId "CUFF.35235.4"; tss_id "TSS20801";
chr10	Cufflinks	exon	93348059	93348203	.	+	.	gene_id "XLOC_017440"; transcript_id "TCONS_00024885"; exon_number "2"; oId "CUFF.35235.4"; tss_id "TSS20801";
chr10	Cufflinks	exon	93348280	93350475	.	+	.	gene_id "XLOC_017440"; transcript_id "TCONS_00024885"; exon_number "3"; oId "CUFF.35235.4"; tss_id "TSS20801";
chr10	Cufflinks	exon	93335594	93336341	.	+	.	gene_id "XLOC_017440"; transcript_id "TCONS_00024884"; exon_number "1"; oId "CUFF.35235.3"; tss_id "TSS20801";
chr10	Cufflinks	exon	93348059	93348202	.	+	.	gene_id "XLOC_017440"; transcript_id "TCONS_00024884"; exon_number "2"; oId "CUFF.35235.3"; tss_id "TSS20801";
chr10	Cufflinks	exon	93348279	93348484	.	+	.	gene_id "XLOC_017440"; transcript_id "TCONS_00024884"; exon_number "3"; oId "CUFF.35235.3"; tss_id "TSS20801";
chr10	Cufflinks	exon	93349030	93350475	.	+	.	gene_id "XLOC_017440"; transcript_id "TCONS_00024884"; exon_number "4"; oId "CUFF.35235.3"; tss_id "TSS20801";
chr10	Cufflinks	exon	93335594	93336341	.	+	.	gene_id "XLOC_017440"; transcript_id "TCONS_00024883"; exon_number "1"; oId "CUFF.35235.2"; tss_id "TSS20801";
chr10	Cufflinks	exon	93348059	93348204	.	+	.	gene_id "XLOC_017440"; transcript_id "TCONS_00024883"; exon_number "2"; oId "CUFF.35235.2"; tss_id "TSS20801";
chr10	Cufflinks	exon	93348281	93350475	.	+	.	gene_id "XLOC_017440"; transcript_id "TCONS_00024883"; exon_number "3"; oId "CUFF.35235.2"; tss_id "TSS20801";
chr10	Cufflinks	exon	93335728	93336343	.	+	.	gene_id "XLOC_017440"; transcript_id "TCONS_00024886"; exon_number "1"; oId "CUFF.35235.5"; tss_id "TSS20802";
chr10	Cufflinks	exon	93348061	93348202	.	+	.	gene_id "XLOC_017440"; transcript_id "TCONS_00024886"; exon_number "2"; oId "CUFF.35235.5"; tss_id "TSS20802";
chr10	Cufflinks	exon	93348279	93350475	.	+	.	gene_id "XLOC_017440"; transcript_id "TCONS_00024886"; exon_number "3"; oId "CUFF.35235.5"; tss_id "TSS20802";
chr10	Cufflinks	exon	93335879	93336341	.	+	.	gene_id "XLOC_017440"; transcript_id "TCONS_00024887"; exon_number "1"; oId "CUFF.35235.7"; tss_id "TSS20803";
chr10	Cufflinks	exon	93336711	93338299	.	+	.	gene_id "XLOC_017440"; transcript_id "TCONS_00024887"; exon_number "2"; oId "CUFF.35235.7"; tss_id "TSS20803";
chr10	Cufflinks	exon	93335879	93336342	.	+	.	gene_id "XLOC_017440"; transcript_id "TCONS_00024888"; exon_number "1"; oId "CUFF.35235.6"; tss_id "TSS20803";
chr10	Cufflinks	exon	93348060	93348204	.	+	.	gene_id "XLOC_017440"; transcript_id "TCONS_00024888"; exon_number "2"; oId "CUFF.35235.6"; tss_id "TSS20803";
chr10	Cufflinks	exon	93348281	93350475	.	+	.	gene_id "XLOC_017440"; transcript_id "TCONS_00024888"; exon_number "3"; oId "CUFF.35235.6"; tss_id "TSS20803";
chr10	Cufflinks	exon	93335912	93336342	.	+	.	gene_id "XLOC_017440"; transcript_id "TCONS_00024889"; exon_number "1"; oId "CUFF.35235.8"; tss_id "TSS20803";
chr10	Cufflinks	exon	93348060	93348202	.	+	.	gene_id "XLOC_017440"; transcript_id "TCONS_00024889"; exon_number "2"; oId "CUFF.35235.8"; tss_id "TSS20803";
chr10	Cufflinks	exon	93348279	93350475	.	+	.	gene_id "XLOC_017440"; transcript_id "TCONS_00024889"; exon_number "3"; oId "CUFF.35235.8"; tss_id "TSS20803";
chr10	Cufflinks	exon	93435006	93437362	.	+	.	gene_id "XLOC_017443"; transcript_id "TCONS_00024893"; exon_number "1"; oId "CUFF.35330.1"; tss_id "TSS20807";
chr10	Cufflinks	exon	93439544	93441072	.	+	.	gene_id "XLOC_017443"; transcript_id "TCONS_00024893"; exon_number "2"; oId "CUFF.35330.1"; tss_id "TSS20807";
chr10	Cufflinks	exon	93726726	93726845	.	+	.	gene_id "XLOC_017450"; transcript_id "TCONS_00024907"; exon_number "1"; oId "CUFF.35489.1"; tss_id "TSS20821";
chr10	Cufflinks	exon	93727452	93728207	.	+	.	gene_id "XLOC_017450"; transcript_id "TCONS_00024907"; exon_number "2"; oId "CUFF.35489.1"; tss_id "TSS20821";
chr10	Cufflinks	exon	95845904	95848386	.	+	.	gene_id "XLOC_017489"; transcript_id "TCONS_00024987"; exon_number "1"; oId "CUFF.35643.6"; tss_id "TSS20888";
chr10	Cufflinks	exon	95848829	95849040	.	+	.	gene_id "XLOC_017489"; transcript_id "TCONS_00024987"; exon_number "2"; oId "CUFF.35643.6"; tss_id "TSS20888";
chr10	Cufflinks	exon	95849156	95852941	.	+	.	gene_id "XLOC_017489"; transcript_id "TCONS_00024987"; exon_number "3"; oId "CUFF.35643.6"; tss_id "TSS20888";
chr10	Cufflinks	exon	95845904	95848384	.	+	.	gene_id "XLOC_017489"; transcript_id "TCONS_00024986"; exon_number "1"; oId "CUFF.35643.5"; tss_id "TSS20888";
chr10	Cufflinks	exon	95848827	95849040	.	+	.	gene_id "XLOC_017489"; transcript_id "TCONS_00024986"; exon_number "2"; oId "CUFF.35643.5"; tss_id "TSS20888";
chr10	Cufflinks	exon	95849156	95852941	.	+	.	gene_id "XLOC_017489"; transcript_id "TCONS_00024986"; exon_number "3"; oId "CUFF.35643.5"; tss_id "TSS20888";
chr10	Cufflinks	exon	95845904	95849041	.	+	.	gene_id "XLOC_017489"; transcript_id "TCONS_00024985"; exon_number "1"; oId "CUFF.35643.4"; tss_id "TSS20888";
chr10	Cufflinks	exon	95849157	95852941	.	+	.	gene_id "XLOC_017489"; transcript_id "TCONS_00024985"; exon_number "2"; oId "CUFF.35643.4"; tss_id "TSS20888";
chr10	Cufflinks	exon	98818847	98820926	.	+	.	gene_id "XLOC_017522"; transcript_id "TCONS_00025042"; exon_number "1"; oId "CUFF.36464.1"; tss_id "TSS20933";
chr10	Cufflinks	exon	98912215	98914202	.	+	.	gene_id "XLOC_017522"; transcript_id "TCONS_00025042"; exon_number "2"; oId "CUFF.36464.1"; tss_id "TSS20933";
chr10	Cufflinks	exon	99459877	99460042	.	+	.	gene_id "XLOC_017535"; transcript_id "TCONS_00025070"; exon_number "1"; oId "CUFF.36277.4"; tss_id "TSS20952";
chr10	Cufflinks	exon	99460957	99465989	.	+	.	gene_id "XLOC_017535"; transcript_id "TCONS_00025070"; exon_number "2"; oId "CUFF.36277.4"; tss_id "TSS20952";
chr10	Cufflinks	exon	99673229	99675776	.	+	.	gene_id "XLOC_017539"; transcript_id "TCONS_00025082"; exon_number "1"; oId "CUFF.36300.8"; tss_id "TSS20961";
chr10	Cufflinks	exon	99678070	99678882	.	+	.	gene_id "XLOC_017539"; transcript_id "TCONS_00025082"; exon_number "2"; oId "CUFF.36300.8"; tss_id "TSS20961";
chr10	Cufflinks	exon	99673229	99675778	.	+	.	gene_id "XLOC_017539"; transcript_id "TCONS_00025081"; exon_number "1"; oId "CUFF.36300.7"; tss_id "TSS20961";
chr10	Cufflinks	exon	99678072	99678882	.	+	.	gene_id "XLOC_017539"; transcript_id "TCONS_00025081"; exon_number "2"; oId "CUFF.36300.7"; tss_id "TSS20961";
chr10	Cufflinks	exon	99675601	99675777	.	+	.	gene_id "XLOC_017539"; transcript_id "TCONS_00025083"; exon_number "1"; oId "CUFF.36300.9"; tss_id "TSS20962";
chr10	Cufflinks	exon	99678071	99678882	.	+	.	gene_id "XLOC_017539"; transcript_id "TCONS_00025083"; exon_number "2"; oId "CUFF.36300.9"; tss_id "TSS20962";
chr10	Cufflinks	exon	99917529	99920764	.	+	.	gene_id "XLOC_017540"; transcript_id "TCONS_00025095"; exon_number "1"; oId "CUFF.36283.8"; tss_id "TSS20965";
chr10	Cufflinks	exon	99923424	99923558	.	+	.	gene_id "XLOC_017540"; transcript_id "TCONS_00025095"; exon_number "2"; oId "CUFF.36283.8"; tss_id "TSS20965";
chr10	Cufflinks	exon	99925317	99927317	.	+	.	gene_id "XLOC_017540"; transcript_id "TCONS_00025095"; exon_number "3"; oId "CUFF.36283.8"; tss_id "TSS20965";
chr10	Cufflinks	exon	99922134	99923556	.	+	.	gene_id "XLOC_017540"; transcript_id "TCONS_00025096"; exon_number "1"; oId "CUFF.36283.10"; tss_id "TSS20966";
chr10	Cufflinks	exon	99925315	99927317	.	+	.	gene_id "XLOC_017540"; transcript_id "TCONS_00025096"; exon_number "2"; oId "CUFF.36283.10"; tss_id "TSS20966";
chr10	Cufflinks	exon	105574323	105575687	.	+	.	gene_id "XLOC_017588"; transcript_id "TCONS_00025179"; exon_number "1"; oId "CUFF.37969.2"; tss_id "TSS21033";
chr10	Cufflinks	exon	105580403	105580587	.	+	.	gene_id "XLOC_017588"; transcript_id "TCONS_00025179"; exon_number "2"; oId "CUFF.37969.2"; tss_id "TSS21033";
chr10	Cufflinks	exon	105581989	105584583	.	+	.	gene_id "XLOC_017588"; transcript_id "TCONS_00025179"; exon_number "3"; oId "CUFF.37969.2"; tss_id "TSS21033";
chr10	Cufflinks	exon	111134532	111134745	.	+	.	gene_id "XLOC_017614"; transcript_id "TCONS_00025228"; exon_number "1"; oId "CUFF.37375.1"; tss_id "TSS21067";
chr10	Cufflinks	exon	111144406	111152966	.	+	.	gene_id "XLOC_017614"; transcript_id "TCONS_00025228"; exon_number "2"; oId "CUFF.37375.1"; tss_id "TSS21067";
chr10	Cufflinks	exon	111155339	111160088	.	+	.	gene_id "XLOC_017615"; transcript_id "TCONS_00025230"; exon_number "1"; oId "CUFF.37376.1"; tss_id "TSS21069";
chr10	Cufflinks	exon	111160707	111164502	.	+	.	gene_id "XLOC_017615"; transcript_id "TCONS_00025230"; exon_number "2"; oId "CUFF.37376.1"; tss_id "TSS21069";
chr10	Cufflinks	exon	111782481	111782792	.	+	.	gene_id "XLOC_017634"; transcript_id "TCONS_00025263"; exon_number "1"; oId "CUFF.37433.1"; tss_id "TSS21095";
chr10	Cufflinks	exon	111784077	111786613	.	+	.	gene_id "XLOC_017634"; transcript_id "TCONS_00025263"; exon_number "2"; oId "CUFF.37433.1"; tss_id "TSS21095";
chr10	Cufflinks	exon	112837714	112837881	.	+	.	gene_id "XLOC_017653"; transcript_id "TCONS_00025292"; exon_number "1"; oId "CUFF.37580.4"; tss_id "TSS21120";
chr10	Cufflinks	exon	112840437	112840645	.	+	.	gene_id "XLOC_017653"; transcript_id "TCONS_00025292"; exon_number "2"; oId "CUFF.37580.4"; tss_id "TSS21120";
chr10	Cufflinks	exon	112842178	112842434	.	+	.	gene_id "XLOC_017653"; transcript_id "TCONS_00025292"; exon_number "3"; oId "CUFF.37580.4"; tss_id "TSS21120";
chr10	Cufflinks	exon	112855761	112857752	.	+	.	gene_id "XLOC_017653"; transcript_id "TCONS_00025292"; exon_number "4"; oId "CUFF.37580.4"; tss_id "TSS21120";
chr10	Cufflinks	exon	112858387	112859261	.	+	.	gene_id "XLOC_017653"; transcript_id "TCONS_00025292"; exon_number "5"; oId "CUFF.37580.4"; tss_id "TSS21120";
chr10	Cufflinks	exon	112837771	112837882	.	+	.	gene_id "XLOC_017653"; transcript_id "TCONS_00025294"; exon_number "1"; oId "CUFF.37580.6"; tss_id "TSS21120";
chr10	Cufflinks	exon	112840438	112840645	.	+	.	gene_id "XLOC_017653"; transcript_id "TCONS_00025294"; exon_number "2"; oId "CUFF.37580.6"; tss_id "TSS21120";
chr10	Cufflinks	exon	112842177	112842434	.	+	.	gene_id "XLOC_017653"; transcript_id "TCONS_00025294"; exon_number "3"; oId "CUFF.37580.6"; tss_id "TSS21120";
chr10	Cufflinks	exon	112873879	112874017	.	+	.	gene_id "XLOC_017653"; transcript_id "TCONS_00025294"; exon_number "4"; oId "CUFF.37580.6"; tss_id "TSS21120";
chr10	Cufflinks	exon	112877779	112878137	.	+	.	gene_id "XLOC_017653"; transcript_id "TCONS_00025294"; exon_number "5"; oId "CUFF.37580.6"; tss_id "TSS21120";
chr10	Cufflinks	exon	112837771	112837881	.	+	.	gene_id "XLOC_017653"; transcript_id "TCONS_00025293"; exon_number "1"; oId "CUFF.37580.5"; tss_id "TSS21120";
chr10	Cufflinks	exon	112840437	112840645	.	+	.	gene_id "XLOC_017653"; transcript_id "TCONS_00025293"; exon_number "2"; oId "CUFF.37580.5"; tss_id "TSS21120";
chr10	Cufflinks	exon	112842178	112842433	.	+	.	gene_id "XLOC_017653"; transcript_id "TCONS_00025293"; exon_number "3"; oId "CUFF.37580.5"; tss_id "TSS21120";
chr10	Cufflinks	exon	112873878	112874016	.	+	.	gene_id "XLOC_017653"; transcript_id "TCONS_00025293"; exon_number "4"; oId "CUFF.37580.5"; tss_id "TSS21120";
chr10	Cufflinks	exon	112877778	112878137	.	+	.	gene_id "XLOC_017653"; transcript_id "TCONS_00025293"; exon_number "5"; oId "CUFF.37580.5"; tss_id "TSS21120";
chr10	Cufflinks	exon	112837797	112837881	.	+	.	gene_id "XLOC_017653"; transcript_id "TCONS_00025295"; exon_number "1"; oId "CUFF.37580.7"; tss_id "TSS21120";
chr10	Cufflinks	exon	112840437	112840646	.	+	.	gene_id "XLOC_017653"; transcript_id "TCONS_00025295"; exon_number "2"; oId "CUFF.37580.7"; tss_id "TSS21120";
chr10	Cufflinks	exon	112842179	112842314	.	+	.	gene_id "XLOC_017653"; transcript_id "TCONS_00025295"; exon_number "3"; oId "CUFF.37580.7"; tss_id "TSS21120";
chr10	Cufflinks	exon	112842394	112842433	.	+	.	gene_id "XLOC_017653"; transcript_id "TCONS_00025295"; exon_number "4"; oId "CUFF.37580.7"; tss_id "TSS21120";
chr10	Cufflinks	exon	112855760	112857753	.	+	.	gene_id "XLOC_017653"; transcript_id "TCONS_00025295"; exon_number "5"; oId "CUFF.37580.7"; tss_id "TSS21120";
chr10	Cufflinks	exon	112858388	112859261	.	+	.	gene_id "XLOC_017653"; transcript_id "TCONS_00025295"; exon_number "6"; oId "CUFF.37580.7"; tss_id "TSS21120";
chr10	Cufflinks	exon	112837852	112837881	.	+	.	gene_id "XLOC_017653"; transcript_id "TCONS_00025296"; exon_number "1"; oId "CUFF.37580.8"; tss_id "TSS21121";
chr10	Cufflinks	exon	112839392	112839527	.	+	.	gene_id "XLOC_017653"; transcript_id "TCONS_00025296"; exon_number "2"; oId "CUFF.37580.8"; tss_id "TSS21121";
chr10	Cufflinks	exon	112840437	112840645	.	+	.	gene_id "XLOC_017653"; transcript_id "TCONS_00025296"; exon_number "3"; oId "CUFF.37580.8"; tss_id "TSS21121";
chr10	Cufflinks	exon	112842178	112842515	.	+	.	gene_id "XLOC_017653"; transcript_id "TCONS_00025296"; exon_number "4"; oId "CUFF.37580.8"; tss_id "TSS21121";
chr10	Cufflinks	exon	112855760	112857752	.	+	.	gene_id "XLOC_017653"; transcript_id "TCONS_00025296"; exon_number "5"; oId "CUFF.37580.8"; tss_id "TSS21121";
chr10	Cufflinks	exon	112858387	112859261	.	+	.	gene_id "XLOC_017653"; transcript_id "TCONS_00025296"; exon_number "6"; oId "CUFF.37580.8"; tss_id "TSS21121";
chr10	Cufflinks	exon	112843884	112845491	.	+	.	gene_id "XLOC_017653"; transcript_id "TCONS_00025299"; exon_number "1"; oId "CUFF.37580.11"; tss_id "TSS21122";
chr10	Cufflinks	exon	112855760	112857752	.	+	.	gene_id "XLOC_017653"; transcript_id "TCONS_00025299"; exon_number "2"; oId "CUFF.37580.11"; tss_id "TSS21122";
chr10	Cufflinks	exon	112858387	112859261	.	+	.	gene_id "XLOC_017653"; transcript_id "TCONS_00025299"; exon_number "3"; oId "CUFF.37580.11"; tss_id "TSS21122";
chr10	Cufflinks	exon	116950568	116950692	.	+	.	gene_id "XLOC_017694"; transcript_id "TCONS_00025353"; exon_number "1"; oId "CUFF.38221.1"; tss_id "TSS21172";
chr10	Cufflinks	exon	116955528	116955657	.	+	.	gene_id "XLOC_017694"; transcript_id "TCONS_00025353"; exon_number "2"; oId "CUFF.38221.1"; tss_id "TSS21172";
chr10	Cufflinks	exon	116962030	116964392	.	+	.	gene_id "XLOC_017694"; transcript_id "TCONS_00025353"; exon_number "3"; oId "CUFF.38221.1"; tss_id "TSS21172";
chr10	Cufflinks	exon	116950570	116950777	.	+	.	gene_id "XLOC_017694"; transcript_id "TCONS_00025354"; exon_number "1"; oId "CUFF.38221.2"; tss_id "TSS21172";
chr10	Cufflinks	exon	116955528	116955658	.	+	.	gene_id "XLOC_017694"; transcript_id "TCONS_00025354"; exon_number "2"; oId "CUFF.38221.2"; tss_id "TSS21172";
chr10	Cufflinks	exon	116962031	116964392	.	+	.	gene_id "XLOC_017694"; transcript_id "TCONS_00025354"; exon_number "3"; oId "CUFF.38221.2"; tss_id "TSS21172";
chr10	Cufflinks	exon	116950572	116950692	.	+	.	gene_id "XLOC_017694"; transcript_id "TCONS_00025356"; exon_number "1"; oId "CUFF.38221.4"; tss_id "TSS21172";
chr10	Cufflinks	exon	116955528	116955658	.	+	.	gene_id "XLOC_017694"; transcript_id "TCONS_00025356"; exon_number "2"; oId "CUFF.38221.4"; tss_id "TSS21172";
chr10	Cufflinks	exon	116962031	116964392	.	+	.	gene_id "XLOC_017694"; transcript_id "TCONS_00025356"; exon_number "3"; oId "CUFF.38221.4"; tss_id "TSS21172";
chr10	Cufflinks	exon	116950572	116950777	.	+	.	gene_id "XLOC_017694"; transcript_id "TCONS_00025355"; exon_number "1"; oId "CUFF.38221.3"; tss_id "TSS21172";
chr10	Cufflinks	exon	116955528	116955657	.	+	.	gene_id "XLOC_017694"; transcript_id "TCONS_00025355"; exon_number "2"; oId "CUFF.38221.3"; tss_id "TSS21172";
chr10	Cufflinks	exon	116962030	116964392	.	+	.	gene_id "XLOC_017694"; transcript_id "TCONS_00025355"; exon_number "3"; oId "CUFF.38221.3"; tss_id "TSS21172";
chr10	Cufflinks	exon	116950574	116950777	.	+	.	gene_id "XLOC_017694"; transcript_id "TCONS_00025357"; exon_number "1"; oId "CUFF.38221.5"; tss_id "TSS21172";
chr10	Cufflinks	exon	116955528	116955657	.	+	.	gene_id "XLOC_017694"; transcript_id "TCONS_00025357"; exon_number "2"; oId "CUFF.38221.5"; tss_id "TSS21172";
chr10	Cufflinks	exon	116957096	116957792	.	+	.	gene_id "XLOC_017694"; transcript_id "TCONS_00025357"; exon_number "3"; oId "CUFF.38221.5"; tss_id "TSS21172";
chr10	Cufflinks	exon	116950651	116950692	.	+	.	gene_id "XLOC_017694"; transcript_id "TCONS_00025358"; exon_number "1"; oId "CUFF.38221.6"; tss_id "TSS21172";
chr10	Cufflinks	exon	116955528	116955657	.	+	.	gene_id "XLOC_017694"; transcript_id "TCONS_00025358"; exon_number "2"; oId "CUFF.38221.6"; tss_id "TSS21172";
chr10	Cufflinks	exon	116957096	116957792	.	+	.	gene_id "XLOC_017694"; transcript_id "TCONS_00025358"; exon_number "3"; oId "CUFF.38221.6"; tss_id "TSS21172";
chr10	Cufflinks	exon	117392096	117393517	.	+	.	gene_id "XLOC_017709"; transcript_id "TCONS_00025379"; exon_number "1"; oId "CUFF.38172.2"; tss_id "TSS21190";
chr10	Cufflinks	exon	117395183	117396406	.	+	.	gene_id "XLOC_017709"; transcript_id "TCONS_00025379"; exon_number "2"; oId "CUFF.38172.2"; tss_id "TSS21190";
chr10	Cufflinks	exon	117392096	117393523	.	+	.	gene_id "XLOC_017709"; transcript_id "TCONS_00025378"; exon_number "1"; oId "CUFF.38172.1"; tss_id "TSS21190";
chr10	Cufflinks	exon	117395183	117396406	.	+	.	gene_id "XLOC_017709"; transcript_id "TCONS_00025378"; exon_number "2"; oId "CUFF.38172.1"; tss_id "TSS21190";
chr10	Cufflinks	exon	117392096	117393517	.	+	.	gene_id "XLOC_017709"; transcript_id "TCONS_00025380"; exon_number "1"; oId "CUFF.38172.3"; tss_id "TSS21190";
chr10	Cufflinks	exon	117398013	117398765	.	+	.	gene_id "XLOC_017709"; transcript_id "TCONS_00025380"; exon_number "2"; oId "CUFF.38172.3"; tss_id "TSS21190";
chr10	Cufflinks	exon	117432823	117434481	.	+	.	gene_id "XLOC_017714"; transcript_id "TCONS_00025387"; exon_number "1"; oId "CUFF.38190.1"; tss_id "TSS21197";
chr10	Cufflinks	exon	117434621	117439069	.	+	.	gene_id "XLOC_017714"; transcript_id "TCONS_00025387"; exon_number "2"; oId "CUFF.38190.1"; tss_id "TSS21197";
chr10	Cufflinks	exon	117440244	117444559	.	+	.	gene_id "XLOC_017714"; transcript_id "TCONS_00025387"; exon_number "3"; oId "CUFF.38190.1"; tss_id "TSS21197";
chr10	Cufflinks	exon	117434211	117434481	.	+	.	gene_id "XLOC_017714"; transcript_id "TCONS_00025389"; exon_number "1"; oId "CUFF.38190.3"; tss_id "TSS21198";
chr10	Cufflinks	exon	117434621	117440412	.	+	.	gene_id "XLOC_017714"; transcript_id "TCONS_00025389"; exon_number "2"; oId "CUFF.38190.3"; tss_id "TSS21198";
chr10	Cufflinks	exon	117440538	117444559	.	+	.	gene_id "XLOC_017714"; transcript_id "TCONS_00025389"; exon_number "3"; oId "CUFF.38190.3"; tss_id "TSS21198";
chr10	Cufflinks	exon	117434235	117434344	.	+	.	gene_id "XLOC_017714"; transcript_id "TCONS_00025390"; exon_number "1"; oId "CUFF.38190.4"; tss_id "TSS21198";
chr10	Cufflinks	exon	117434621	117437743	.	+	.	gene_id "XLOC_017714"; transcript_id "TCONS_00025390"; exon_number "2"; oId "CUFF.38190.4"; tss_id "TSS21198";
chr10	Cufflinks	exon	117440538	117444559	.	+	.	gene_id "XLOC_017714"; transcript_id "TCONS_00025390"; exon_number "3"; oId "CUFF.38190.4"; tss_id "TSS21198";
chr10	Cufflinks	exon	117434242	117434344	.	+	.	gene_id "XLOC_017714"; transcript_id "TCONS_00025391"; exon_number "1"; oId "CUFF.38190.5"; tss_id "TSS21198";
chr10	Cufflinks	exon	117434621	117434750	.	+	.	gene_id "XLOC_017714"; transcript_id "TCONS_00025391"; exon_number "2"; oId "CUFF.38190.5"; tss_id "TSS21198";
chr10	Cufflinks	exon	117440538	117444559	.	+	.	gene_id "XLOC_017714"; transcript_id "TCONS_00025391"; exon_number "3"; oId "CUFF.38190.5"; tss_id "TSS21198";
chr10	Cufflinks	exon	117902426	117902552	.	+	.	gene_id "XLOC_017729"; transcript_id "TCONS_00025426"; exon_number "1"; oId "CUFF.38283.10"; tss_id "TSS21223";
chr10	Cufflinks	exon	117903544	117904275	.	+	.	gene_id "XLOC_017729"; transcript_id "TCONS_00025426"; exon_number "2"; oId "CUFF.38283.10"; tss_id "TSS21223";
chr10	Cufflinks	exon	117904450	117906015	.	+	.	gene_id "XLOC_017729"; transcript_id "TCONS_00025426"; exon_number "3"; oId "CUFF.38283.10"; tss_id "TSS21223";
chr10	Cufflinks	exon	117902817	117902931	.	+	.	gene_id "XLOC_017729"; transcript_id "TCONS_00025427"; exon_number "1"; oId "CUFF.38283.11"; tss_id "TSS21224";
chr10	Cufflinks	exon	117903550	117904275	.	+	.	gene_id "XLOC_017729"; transcript_id "TCONS_00025427"; exon_number "2"; oId "CUFF.38283.11"; tss_id "TSS21224";
chr10	Cufflinks	exon	117904450	117906015	.	+	.	gene_id "XLOC_017729"; transcript_id "TCONS_00025427"; exon_number "3"; oId "CUFF.38283.11"; tss_id "TSS21224";
chr10	Cufflinks	exon	118975464	118980516	.	+	.	gene_id "XLOC_017770"; transcript_id "TCONS_00025479"; exon_number "1"; oId "CUFF.38614.2"; tss_id "TSS21269";
chr10	Cufflinks	exon	118982524	118982667	.	+	.	gene_id "XLOC_017770"; transcript_id "TCONS_00025479"; exon_number "2"; oId "CUFF.38614.2"; tss_id "TSS21269";
chr10	Cufflinks	exon	118983289	118983388	.	+	.	gene_id "XLOC_017770"; transcript_id "TCONS_00025479"; exon_number "3"; oId "CUFF.38614.2"; tss_id "TSS21269";
chr10	Cufflinks	exon	118986432	118992189	.	+	.	gene_id "XLOC_017770"; transcript_id "TCONS_00025479"; exon_number "4"; oId "CUFF.38614.2"; tss_id "TSS21269";
chr10	Cufflinks	exon	118976383	118980516	.	+	.	gene_id "XLOC_017770"; transcript_id "TCONS_00025482"; exon_number "1"; oId "CUFF.38614.5"; tss_id "TSS21270";
chr10	Cufflinks	exon	118982524	118983428	.	+	.	gene_id "XLOC_017770"; transcript_id "TCONS_00025482"; exon_number "2"; oId "CUFF.38614.5"; tss_id "TSS21270";
chr10	Cufflinks	exon	120202651	120202707	.	+	.	gene_id "XLOC_017830"; transcript_id "TCONS_00025557"; exon_number "1"; oId "CUFF.39139.4"; tss_id "TSS21337";
chr10	Cufflinks	exon	120202948	120203215	.	+	.	gene_id "XLOC_017830"; transcript_id "TCONS_00025557"; exon_number "2"; oId "CUFF.39139.4"; tss_id "TSS21337";
chr10	Cufflinks	exon	120364154	120364316	.	+	.	gene_id "XLOC_017835"; transcript_id "TCONS_00025568"; exon_number "1"; oId "CUFF.39166.2"; tss_id "TSS21346";
chr10	Cufflinks	exon	120369875	120370024	.	+	.	gene_id "XLOC_017835"; transcript_id "TCONS_00025568"; exon_number "2"; oId "CUFF.39166.2"; tss_id "TSS21346";
chr10	Cufflinks	exon	120371257	120371304	.	+	.	gene_id "XLOC_017835"; transcript_id "TCONS_00025568"; exon_number "3"; oId "CUFF.39166.2"; tss_id "TSS21346";
chr10	Cufflinks	exon	120379107	120379641	.	+	.	gene_id "XLOC_017835"; transcript_id "TCONS_00025568"; exon_number "4"; oId "CUFF.39166.2"; tss_id "TSS21346";
chr10	Cufflinks	exon	120380470	120380983	.	+	.	gene_id "XLOC_017835"; transcript_id "TCONS_00025568"; exon_number "5"; oId "CUFF.39166.2"; tss_id "TSS21346";
[truncated: 17,723 more rows]
